# Supplementary material for: Objective assessment of lameness in cattle after foot surgery
Source: PLoS One. 2018 Dec 28;13(12):e0209783. doi: 10.1371/journal.pone.0209783 (PMC6310356; doi:10.1371/journal.pone.0209783)
Supplement: S1 Dataset — Data used for statistics. (XLSX) [file pone.0209783.s001.xlsx]

## Sheet: Pedometer and Weighing Platform
Name	Place	Cow number	PID oder LP number	Diagnose	Limb	Affected limb	LOCATION 1A (Claw or Foot)	LOCATION 1B (Perforating or non-perforating pathology)	LOCATION 2 (involved anatomical structures in general)	LOCATION 3A (deepness)	LOCATION 3B (other option)	PROCESS (all involved anatomical structures in detail)	FOOT SURGERY METHOD 1 (other option)	FOOT SURGERY METHOD 2 (invasiveness)	FOOT SURGERY PROCEDURE (in detail)	Second surgery required	Number of the surgery	Block before and after surgery	Another Block Filter	Breed	Age	Weight	Lactation or DIM	Milk yield	Period of stay at the clinic	Destination after stay at the clinic	Amount of measurements	Time point	Time point block	Date of the measurements	Locomotion Score	Toe-off (acc)	Toe-off (time)	Foot load (acc)	Foot load (time)	Gait cycle duration (s)	Stance phase (s)	Swing phase (s)	Relative stance phase (%)	Relative swing phase (%)	Foot Load /Toe-off (acc)	Foot Load -Toeoff (acc)	Weighing Platform Mean	Weighing Platform Std	Time difference Locomotion Score	Time difference Toe-off	Time difference Foot load	Time difference Relative Stance Phase	Time difference Waage mean
Helfer	1	1	400092477	Sole ulcer (SU) and double sole (DS)	VL	0	1	2	1	2	2	1	1	1	1	0	0	1	1	1	110	666	7	30	17	1	7	0	0	2015-12-15	2.75												178.572	19.7816
Helfer	1	1	400092477		VR	0	1	2	1	2	2	1	1	1	1	0	0	1	1	1	110	666	7	30	17	1	7	0	0	2015-12-15	2.75												175.765	21.6015
Helfer	1	1	400092477		HL	0	1	2	1	2	2	1	1	1	1	0	0	1	1	1	110	666	7	30	17	1	7	0	0	2015-12-15	2.75	2822.06	24.2144	8493.57	24.7024	1.36783	0.879817	0.488013	0.643005	0.356995	3.39798	5671.51	156.593	44.2544
Helfer	1	1	400092477		HR	1	1	2	1	2	2	1	1	1	1	0	0	1	1	1	110	666	7	30	17	1	7	0	0	2015-12-15	2.75	2272.33	19.0842	5972.75	19.5902	1.37561	0.869629	0.505977	0.632271	0.367729	2.67974	3700.42	122.358	44.3028
Helfer	1	1	400092477		HL-HR		1	2	1	2	2	1	1	1	1	0	0	1	1	1	110	666	7	30	17	1	7	0	0	2015-12-15	2.75	0.53684	5.13016	2.46174	5.11219	-0.00777632	0.0101877	-0.017964	1.07343	-1.07343	0.71824	1971.1	12.2728	0.998908
Helfer	1	1	400092477		HLHR		1	2	1	2	2	1	1	1	1	0	0	1	1	1	110	666	7	30	17	1	7	0	0	2015-12-15	2.75	0.53684	5.13016	2.46174	5.11219	0.00777632	0.0101877	0.017964	1.07343	1.07343	0.71824	1971.1	12.2728	0.998908
Helfer	1	1	400092477		VL	0	1	2	1	2	2	1	1	1	1	0	0	1	1	1	110	666	7	30	17	1	7	1	1	2015-12-16	3												219.266	13.2385
Helfer	1	1	400092477		VR	0	1	2	1	2	2	1	1	1	1	0	0	1	1	1	110	666	7	30	17	1	7	1	1	2015-12-16	3												143.345	14.8192
Helfer	1	1	400092477		HL	0	1	2	1	2	2	1	1	1	1	0	0	1	1	1	110	666	7	30	17	1	7	1	1	2015-12-16	3	2765.13	20.3891	7187.4	20.8819	1.44224	0.949422	0.492818	0.659046	0.340954	2.66727	4422.27	201.348	37.6221
Helfer	1	1	400092477		HR	1	1	2	1	2	2	1	1	1	1	0	0	1	1	1	110	666	7	30	17	1	7	1	1	2015-12-16	3	1940.93	25.4935	4884.55	26.0383	1.43274	0.887933	0.544803	0.619148	0.380852	2.61222	2943.62	116.267	37.9401
Helfer	1	1	400092477		HL-HR		1	2	1	2	2	1	1	1	1	0	0	1	1	1	110	666	7	30	17	1	7	1	1	2015-12-16	3	0.804885	-5.1044	2.24888	-5.15638	0.009505	0.0614896	-0.0519846	3.98982	-3.98982	0.0550537	1478.65	26.7875	0.991618	0.25	0.268045	-0.212862	2.91639	14.5147
Helfer	1	1	400092477		HLHR		1	2	1	2	2	1	1	1	1	0	0	1	1	1	110	666	7	30	17	1	7	1	1	2015-12-16	3	0.804885	5.1044	2.24888	5.15638	0.009505	0.0614896	0.0519846	3.98982	3.98982	0.0550537	1478.65	26.7875	0.991618	0.25	0.268045	-0.212862	2.91639	14.5147
Helfer	1	1	400092477		VL	0	1	2	1	2	2	1	1	1	1	0	0	1	1	1	110	666	7	30	17	1	7	4	4	2015-12-18	3												199.484	8.29675
Helfer	1	1	400092477		VR	0	1	2	1	2	2	1	1	1	1	0	0	1	1	1	110	666	7	30	17	1	7	4	4	2015-12-18	3												161.397	10.1524
Helfer	1	1	400092477		HL	0	1	2	1	2	2	1	1	1	1	0	0	1	1	1	110	666	7	30	17	1	7	4	4	2015-12-18	3	2668.1	16.6884	7103.88	17.168	1.38676	0.907139	0.479619	0.65335	0.34665	2.85421	4435.79	186.172	23.646
Helfer	1	1	400092477		HR	1	1	2	1	2	2	1	1	1	1	0	0	1	1	1	110	666	7	30	17	1	7	4	4	2015-12-18	3	3384.36	32.1322	7268.81	32.6016	1.38897	0.91954	0.469426	0.661269	0.338731	2.15967	3884.45	110.013	26.8276
Helfer	1	1	400092477		HL-HR		1	2	1	2	2	1	1	1	1	0	0	1	1	1	110	666	7	30	17	1	7	4	4	2015-12-18	3	-0.699471	-15.4438	-0.161059	-15.4336	-0.00220818	-0.0124015	0.0101934	-0.791903	0.791903	0.694547	551.333	25.7133	0.881406	0.25	-1.23631	-2.6228	-1.86533	13.4406
Helfer	1	1	400092477		HLHR		1	2	1	2	2	1	1	1	1	0	0	1	1	1	110	666	7	30	17	1	7	4	4	2015-12-18	3	0.699471	15.4438	0.161059	15.4336	0.00220818	0.0124015	0.0101934	0.791903	0.791903	0.694547	551.333	25.7133	0.881406	0.25	0.162631	-2.30068	-0.281524	13.4406
Helfer	1	1	400092477		VL	0	1	2	1	2	2	1	1	1	1	0	0	1	1	1	110	666	7	30	17	1	7	7	7	2015-12-21	3												200.186	8.78446
Helfer	1	1	400092477		VR	0	1	2	1	2	2	1	1	1	1	0	0	1	1	1	110	666	7	30	17	1	7	7	7	2015-12-21	3												166.044	11.0174
Helfer	1	1	400092477		HL	0	1	2	1	2	2	1	1	1	1	0	0	1	1	1	110	666	7	30	17	1	7	7	7	2015-12-21	3	2446.35	29.6884	8287.48	30.1965	1.38897	0.880859	0.508114	0.633819	0.366181	3.44814	5841.12	209.644	25.6127
Helfer	1	1	400092477		HR	1	1	2	1	2	2	1	1	1	1	0	0	1	1	1	110	666	7	30	17	1	7	7	7	2015-12-21	3	2645.44	25.7488	10052.2	26.2547	1.37362	0.867722	0.505898	0.631568	0.368432	3.66672	7406.8	83.3673	22.2886
Helfer	1	1	400092477		HL-HR		1	2	1	2	2	1	1	1	1	0	0	1	1	1	110	666	7	30	17	1	7	7	7	2015-12-21	3	-0.19442	3.93956	-1.7234	3.94177	0.0153534	0.0131375	0.00221593	0.225082	-0.225082	-0.218582	-1565.68	43.0962	1.14914	0.25	-0.73126	-4.18514	-0.848345	30.8234
Helfer	1	1	400092477		HLHR		1	2	1	2	2	1	1	1	1	0	0	1	1	1	110	666	7	30	17	1	7	7	7	2015-12-21	3	0.19442	3.93956	1.7234	3.94177	0.0153534	0.0131375	0.00221593	0.225082	0.225082	0.218582	1565.68	43.0962	1.14914	0.25	-0.342419	-0.738334	-0.848345	30.8234
Helfer	1	1	400092477		VL	0	1	2	1	2	2	1	1	1	1	0	0	1	1	1	110	666	7	30	17	1	7	10	10	2015-12-24	2.75												179.68	7.94827
Helfer	1	1	400092477		VR	0	1	2	1	2	2	1	1	1	1	0	0	1	1	1	110	666	7	30	17	1	7	10	10	2015-12-24	2.75												183.533	7.53702
Helfer	1	1	400092477		HL	0	1	2	1	2	2	1	1	1	1	0	0	1	1	1	110	666	7	30	17	1	7	10	10	2015-12-24	2.75	2076.96	21.6589	6494.36	22.1679	1.52472	1.01573	0.508994	0.665547	0.334453	3.47266	4417.4	214.123	22.6075
Helfer	1	1	400092477		HR	1	1	2	1	2	2	1	1	1	1	0	0	1	1	1	110	666	7	30	17	1	7	10	10	2015-12-24	2.75	1791.69	15.986	8597.35	16.5423	1.54768	0.991355	0.556321	0.640572	0.359428	5.03068	6805.66	84.3462	23.0931
Helfer	1	1	400092477		HL-HR		1	2	1	2	2	1	1	1	1	0	0	1	1	1	110	666	7	30	17	1	7	10	10	2015-12-24	2.75	0.278585	5.67294	-2.05371	5.62562	-0.0229559	0.0243717	-0.0473276	2.4975	-2.4975	-1.55802	-2388.26	43.4808	0.978972	0	-0.258255	-4.51544	1.42408	31.208
Helfer	1	1	400092477		HLHR		1	2	1	2	2	1	1	1	1	0	0	1	1	1	110	666	7	30	17	1	7	10	10	2015-12-24	2.75	0.278585	5.67294	2.05371	5.62562	0.0229559	0.0243717	0.0473276	2.4975	2.4975	1.55802	2388.26	43.4808	0.978972	0	-0.258255	-0.408033	1.42408	31.208
Helfer	1	1	400092477		VL	0	1	2	1	2	2	1	1	1	1	0	0	1	1	1	110	666	7	30	17	1	7	13	13	2015-12-28	2.5												165.071	12.6128
Helfer	1	1	400092477		VR	0	1	2	1	2	2	1	1	1	1	0	0	1	1	1	110	666	7	30	17	1	7	13	13	2015-12-28	2.5												195.506	13.679
Helfer	1	1	400092477		HL	0	1	2	1	2	2	1	1	1	1	0	0	1	1	1	110	666	7	30	17	1	7	13	13	2015-12-28	2.5	2008.34	22.5676	7023.98	23.1192	1.62395	1.07233	0.551627	0.657372	0.342628	3.63597	5015.65	211.677	24.3491
Helfer	1	1	400092477		HR	1	1	2	1	2	2	1	1	1	1	0	0	1	1	1	110	666	7	30	17	1	7	13	13	2015-12-28	2.5	1880.43	17.6571	7335.05	18.2347	1.66616	1.08852	0.577646	0.651648	0.348352	4.06071	5454.62	79.007	24.9306
Helfer	1	1	400092477		HL-HR		1	2	1	2	2	1	1	1	1	0	0	1	1	1	110	666	7	30	17	1	7	13	13	2015-12-28	2.5	0.124914	4.91052	-0.303775	4.8845	-0.0422095	-0.0161905	-0.026019	0.572343	-0.572343	-0.42474	-438.977	45.6406	0.976675	-0.25	-0.411926	-2.76551	-0.501084	33.3679
Helfer	1	1	400092477		HLHR		1	2	1	2	2	1	1	1	1	0	0	1	1	1	110	666	7	30	17	1	7	13	13	2015-12-28	2.5	0.124914	4.91052	0.303775	4.8845	0.0422095	0.0161905	0.026019	0.572343	0.572343	0.42474	438.977	45.6406	0.976675	0.25	-0.411926	-2.15796	-0.501084	33.3679
Helfer	1	1	400092477		VL	0	1	2	1	2	2	1	1	1	1	0	0	1	1	1	110	666	7	30	17	1	7	16	16	2015-12-30	3												160.174	13.9951
Helfer	1	1	400092477		VR	0	1	2	1	2	2	1	1	1	1	0	0	1	1	1	110	666	7	30	17	1	7	16	16	2015-12-30	3												203.907	12.9806
Helfer	1	1	400092477		HL	0	1	2	1	2	2	1	1	1	1	0	0	1	1	1	110	666	7	30	17	1	7	16	16	2015-12-30	3	1785.86	20.2314	6014.98	20.7588	1.69466	1.16728	0.527378	0.687152	0.312848	3.4817	4229.12	242.978	25.3005
Helfer	1	1	400092477		HR	1	1	2	1	2	2	1	1	1	1	0	0	1	1	1	110	666	7	30	17	1	7	16	16	2015-12-30	3	1625.82	13.0975	6348.72	13.6222	1.62043	1.0957	0.524733	0.675829	0.324171	3.92315	4722.9	53.3538	25.7871
Helfer	1	1	400092477		HL-HR		1	2	1	2	2	1	1	1	1	0	0	1	1	1	110	666	7	30	17	1	7	16	16	2015-12-30	3	0.156283	7.13394	-0.325921	7.13659	0.0742276	0.071582	0.00264558	1.13228	-1.13228	-0.441449	-493.776	63.9905	0.98113	0.25	-0.380557	-2.78766	0.0588541	51.7177
Helfer	1	1	400092477		HLHR		1	2	1	2	2	1	1	1	1	0	0	1	1	1	110	666	7	30	17	1	7	16	16	2015-12-30	3	0.156283	7.13394	0.325921	7.13659	0.0742276	0.071582	0.00264558	1.13228	1.13228	0.441449	493.776	63.9905	0.98113	0.25	-0.380557	-2.13582	0.0588541	51.7177
Marro	1	2	400092833	Axial horn fissure (HFA) and interdigital hyperplasia (IH)	VL	0	1	1	12	1	1	19	1	1	1	0	0	0	1	2	63	764	3	30	12	1	5	0	0	2015-12-29	2.25												173.512	32.3999
Marro	1	2	400092833		VR	0	1	1	12	1	1	19	1	1	1	0	0	0	1	2	63	764	3	30	12	1	5	0	0	2015-12-29	2.25												214.941	32.2565
Marro	1	2	400092833		HL	0	1	1	12	1	1	19	1	1	1	0	0	0	1	2	63	764	3	30	12	1	5	0	0	2015-12-29	2.25	4386.74	25.0067	6855.73	25.3974	1.08661	0.696002	0.390606	0.639796	0.360204	1.60656	2468.99	231.866	23.3982
Marro	1	2	400092833		HR	1	1	1	12	1	1	19	1	1	1	0	0	0	1	2	63	764	3	30	12	1	5	0	0	2015-12-29	2.25	3596.19	18.7409	5603.93	19.12	1.11697	0.737879	0.379089	0.660576	0.339424	1.55833	2007.73	102.463	24.4584
Marro	1	2	400092833		HL-HR		1	1	12	1	1	19	1	1	1	0	0	0	1	2	63	764	3	30	12	1	5	0	0	2015-12-29	2.25	0.772012	6.2658	1.22246	6.27731	-0.0303612	-0.0418777	0.0115165	-2.07805	2.07805	0.0482341	461.258	38.7053	0.956653
Marro	1	2	400092833		HLHR		1	1	12	1	1	19	1	1	1	0	0	0	1	2	63	764	3	30	12	1	5	0	0	2015-12-29	2.25	0.772012	6.2658	1.22246	6.27731	0.0303612	0.0418777	0.0115165	2.07805	2.07805	0.0482341	461.258	38.7053	0.956653
Marro	1	2	400092833		VL	0	1	1	12	1	1	19	1	1	1	0	0	0	1	2	63	764	3	30	12	1	5	1	1	2015-12-30	2.5												142.485	38.2684
Marro	1	2	400092833		VR	0	1	1	12	1	1	19	1	1	1	0	0	0	1	2	63	764	3	30	12	1	5	1	1	2015-12-30	2.5												261.553	23.2009
Marro	1	2	400092833		HL	0	1	1	12	1	1	19	1	1	1	0	0	0	1	2	63	764	3	30	12	1	5	1	1	2015-12-30	2.5	5299.29	14.7127	8392.46	15.118	1.12313	0.717846	0.405281	0.636868	0.363132	1.76356	3093.17	225.671	22.1607
Marro	1	2	400092833		HR	1	1	1	12	1	1	19	1	1	1	0	0	0	1	2	63	764	3	30	12	1	5	1	1	2015-12-30	2.5	5800.58	10.3074	7957.62	10.7099	1.14458	0.742033	0.402543	0.643593	0.356407	1.63576	2157.04	118.974	21.85
Marro	1	2	400092833		HL-HR		1	1	12	1	1	19	1	1	1	0	0	0	1	2	63	764	3	30	12	1	5	1	1	2015-12-30	2.5	-0.489535	4.40533	0.42465	4.40807	-0.0214491	-0.0241872	0.00273809	-0.672452	0.672452	0.127796	936.126	30.9585	1.01422	0.25	-1.26155	-0.797809	1.4056	-7.74676
Marro	1	2	400092833		HLHR		1	1	12	1	1	19	1	1	1	0	0	0	1	2	63	764	3	30	12	1	5	1	1	2015-12-30	2.5	0.489535	4.40533	0.42465	4.40807	0.0214491	0.0241872	0.00273809	0.672452	0.672452	0.127796	936.126	30.9585	1.01422	0.25	-0.282477	-0.797809	-1.4056	-7.74676
Marro	1	2	400092833		VL	0	1	1	12	1	1	19	1	1	1	0	0	0	1	2	63	764	3	30	12	1	5	4	4	2016-01-04	2.25												159.973	22.6486
Marro	1	2	400092833		VR	0	1	1	12	1	1	19	1	1	1	0	0	0	1	2	63	764	3	30	12	1	5	4	4	2016-01-04	2.25												246.107	21.1855
Marro	1	2	400092833		HL	0	1	1	12	1	1	19	1	1	1	0	0	0	1	2	63	764	3	30	12	1	5	4	4	2016-01-04	2.25	8035.07	13.4525	9484.24	13.7542	0.812733	0.511085	0.301648	0.628027	0.371973	1.26995	1449.17	194.518	19.5464
Marro	1	2	400092833		HR	1	1	1	12	1	1	19	1	1	1	0	0	0	1	2	63	764	3	30	12	1	5	4	4	2016-01-04	2.25	9092.18	11.0012	11208.7	11.4307	0.977492	0.54802	0.429472	0.594755	0.405245	1.30536	2116.56	166.738	20.4251
Marro	1	2	400092833		HL-HR		1	1	12	1	1	19	1	1	1	0	0	0	1	2	63	764	3	30	12	1	5	4	4	2016-01-04	2.25	-1.03233	2.45131	-1.68408	2.32348	-0.164759	-0.0369346	-0.127825	3.32729	-3.32729	-0.0354113	-667.395	7.68984	0.956979	0	-1.80434	-2.90654	5.40535	-31.0154
Marro	1	2	400092833		HLHR		1	1	12	1	1	19	1	1	1	0	0	0	1	2	63	764	3	30	12	1	5	4	4	2016-01-04	2.25	1.03233	2.45131	1.68408	2.32348	0.164759	0.0369346	0.127825	3.32729	3.32729	0.0354113	667.395	7.68984	0.956979	0	0.260319	0.461625	1.24924	-31.0154
Marro	1	2	400092833		VL	0	1	1	12	1	1	19	1	1	1	0	0	0	1	2	63	764	3	30	12	1	5	7	7	2016-01-07	2.5												206.173	44.9297
Marro	1	2	400092833		VR	0	1	1	12	1	1	19	1	1	1	0	0	0	1	2	63	764	3	30	12	1	5	7	7	2016-01-07	2.5												212.037	42.3916
Marro	1	2	400092833		HL	0	1	1	12	1	1	19	1	1	1	0	0	0	1	2	63	764	3	30	12	1	5	7	7	2016-01-07	2.5	4400.61	35.7777	6365.7	36.1008	1.03904	0.715889	0.32315	0.688873	0.311127	1.48901	1965.09	177.075	28.9048
Marro	1	2	400092833		HR	1	1	1	12	1	1	19	1	1	1	0	0	0	1	2	63	764	3	30	12	1	5	7	7	2016-01-07	2.5	4141.46	29.8564	8765.61	30.2157	1.04449	0.685254	0.359238	0.655531	0.344469	2.16224	4624.15	186.419	27.3982
Marro	1	2	400092833		HL-HR		1	1	12	1	1	19	1	1	1	0	0	0	1	2	63	764	3	30	12	1	5	7	7	2016-01-07	2.5	0.253073	5.92126	-2.34367	5.88517	-0.00545343	0.0306348	-0.0360882	3.33415	-3.33415	-0.673226	-2659.06	-2.57061	1.05499	0.25	-0.51894	-3.56613	5.41221	-41.2759
Marro	1	2	400092833		HLHR		1	1	12	1	1	19	1	1	1	0	0	0	1	2	63	764	3	30	12	1	5	7	7	2016-01-07	2.5	0.253073	5.92126	2.34367	5.88517	0.00545343	0.0306348	0.0360882	3.33415	3.33415	0.673226	2659.06	2.57061	1.05499	0.25	-0.51894	1.12121	1.2561	-36.1347
Marro	1	2	400092833		VL	0	1	1	12	1	1	19	1	1	1	0	0	0	1	2	63	764	3	30	12	1	5	10	10	2016-01-08	3												186.822	37.6615
Marro	1	2	400092833		VR	0	1	1	12	1	1	19	1	1	1	0	0	0	1	2	63	764	3	30	12	1	5	10	10	2016-01-08	3												222.453	33.0856
Marro	1	2	400092833		HL	0	1	1	12	1	1	19	1	1	1	0	0	0	1	2	63	764	3	30	12	1	5	10	10	2016-01-08	3	5035.07	11.4961	6818.76	11.8641	1.08212	0.714121	0.368002	0.659789	0.340211	1.41538	1783.69	202.382	30.5559
Marro	1	2	400092833		HR	1	1	1	12	1	1	19	1	1	1	0	0	0	1	2	63	764	3	30	12	1	5	10	10	2016-01-08	3	6452.42	8.32237	9103.46	8.68549	1.08715	0.724029	0.363118	0.666839	0.333161	1.46819	2651.04	164.721	23.2636
Marro	1	2	400092833		HL-HR		1	1	12	1	1	19	1	1	1	0	0	0	1	2	63	764	3	30	12	1	5	10	10	2016-01-08	3	-1.38413	3.17372	-2.23115	3.17861	-0.00502384	-0.00990768	0.00488384	-0.705008	0.705008	-0.0528125	-867.352	10.259	1.31346	0.75	-2.15614	-3.45361	1.37305	-28.4463
Marro	1	2	400092833		HLHR		1	1	12	1	1	19	1	1	1	0	0	0	1	2	63	764	3	30	12	1	5	10	10	2016-01-08	3	1.38413	3.17372	2.23115	3.17861	0.00502384	0.00990768	0.00488384	0.705008	0.705008	0.0528125	867.352	10.259	1.31346	0.75	0.612115	1.00869	-1.37305	-28.4463
Kittel	1	3	400094452	Septic (necrotic) tendovaginitis of the medial and lateral common digital flexor tendon sheath	VL	0	2	2	3	3	3	8	2	2	2	0	0	1	1	3	99	676	5	galt	22	2	6	0	0	2016-02-15	4												204.849	27.9466
Kittel	1	3	400094452		VR	0	2	2	3	3	3	8	2	2	2	0	0	1	1	3	99	676	5	galt	22	2	6	0	0	2016-02-15	4												220.325	32.3824
Kittel	1	3	400094452		HL	1	2	2	3	3	3	8	2	2	2	0	0	1	1	3	99	676	5	galt	22	2	6	0	0	2016-02-15	4	2662.88	10.2276	4156.85	11.02	1.40036	0.60803	0.792326	0.437363	0.562637	1.52446	1493.97	60.7718	29.4129
Kittel	1	3	400094452		HR	0	2	2	3	3	3	8	2	2	2	0	0	1	1	3	99	676	5	galt	22	2	6	0	0	2016-02-15	4	10711.7	13.8565	17731.2	14.1793	1.40561	1.08283	0.322779	0.769023	0.230977	1.72229	7019.43	187.871	29.5595
Kittel	1	3	400094452		HR-HL		2	2	3	3	3	8	2	2	2	0	0	1	1	3	99	676	5	galt	22	2	6	0	0	2016-02-15	4	7.86021	3.62891	13.2562	3.15936	0.0052515	0.474798	-0.469547	33.166	-33.166	0.197823	5525.46	51.1172	1.00498
Kittel	1	3	400094452		HRHL		2	2	3	3	3	8	2	2	2	0	0	1	1	3	99	676	5	galt	22	2	6	0	0	2016-02-15	4	7.86021	3.62891	13.2562	3.15936	0.0052515	0.474798	0.469547	33.166	33.166	0.197823	5525.46	51.1172	1.00498
Kittel	1	3	400094452		VL	0	2	2	3	3	3	8	2	2	2	0	0	1	1	3	99	676	5	galt	22	2	6	1	1	2016-02-20	4.25												195.555	36.1709
Kittel	1	3	400094452		VR	0	2	2	3	3	3	8	2	2	2	0	0	1	1	3	99	676	5	galt	22	2	6	1	1	2016-02-20	4.25												216.261	39.6936
Kittel	1	3	400094452		HL	1	2	2	3	3	3	8	2	2	2	0	0	1	1	3	99	676	5	galt	22	2	6	1	1	2016-02-20	4.25	1916.5	27.7413	5921.59	28.4645	1.37786	0.654693	0.723166	0.474455	0.525545	3.11611	4005.1	23.5614	14.1443
Kittel	1	3	400094452		HR	0	2	2	3	3	3	8	2	2	2	0	0	1	1	3	99	676	5	galt	22	2	6	1	1	2016-02-20	4.25	10390	24.4838	14297.7	24.804	1.3336	1.0134	0.320203	0.759665	0.240335	1.36709	3907.62	211.11	18.2478
Kittel	1	3	400094452		HR-HL		2	2	3	3	3	8	2	2	2	0	0	1	1	3	99	676	5	galt	22	2	6	1	1	2016-02-20	4.25	8.27494	-3.25753	8.17975	-3.66049	-0.0442547	0.358708	-0.402963	28.521	-28.521	-1.74902	-97.4741	79.9197	1.29012	0.25	0.41473	-5.07641	-4.64508	28.8025
Kittel	1	3	400094452		HRHL		2	2	3	3	3	8	2	2	2	0	0	1	1	3	99	676	5	galt	22	2	6	1	1	2016-02-20	4.25	8.27494	3.25753	8.17975	3.66049	0.0442547	0.358708	0.402963	28.521	28.521	1.74902	97.4741	79.9197	1.29012	0.25	0.41473	-5.07641	-4.64508	28.8025
Kittel	1	3	400094452		VL	0	2	2	3	3	3	8	2	2	2	0	0	1	1	3	99	676	5	galt	22	2	6	4	4	2016-02-22	4.25												179.292	21.9866
Kittel	1	3	400094452		VR	0	2	2	3	3	3	8	2	2	2	0	0	1	1	3	99	676	5	galt	22	2	6	4	4	2016-02-22	4.25												225.124	28.1788
Kittel	1	3	400094452		HL	1	2	2	3	3	3	8	2	2	2	0	0	1	1	3	99	676	5	galt	22	2	6	4	4	2016-02-22	4.25	2120.89	12.6988	7473.66	13.1447	1.29549	0.849599	0.44589	0.658459	0.341541	3.22353	5352.77	11.5572	3.85087
Kittel	1	3	400094452		HR	0	2	2	3	3	3	8	2	2	2	0	0	1	1	3	99	676	5	galt	22	2	6	4	4	2016-02-22	4.25	9929.96	9.06303	10260.2	9.3059	1.33117	1.0883	0.242869	0.818056	0.181944	1.01458	330.285	230.103	12.5586
Kittel	1	3	400094452		HR-HL		2	2	3	3	3	8	2	2	2	0	0	1	1	3	99	676	5	galt	22	2	6	4	4	2016-02-22	4.25	7.62605	-3.63582	2.72128	-3.83884	0.0356824	0.238704	-0.203022	15.9596	-15.9596	-2.20895	-5022.49	90.4352	3.26124	0.25	-0.234164	-10.5349	-17.2064	39.318
Kittel	1	3	400094452		HRHL		2	2	3	3	3	8	2	2	2	0	0	1	1	3	99	676	5	galt	22	2	6	4	4	2016-02-22	4.25	7.62605	3.63582	2.72128	3.83884	0.0356824	0.238704	0.203022	15.9596	15.9596	2.20895	5022.49	90.4352	3.26124	0.25	-0.234164	-10.5349	-17.2064	39.318
Kittel	1	3	400094452		VL	0	2	2	3	3	3	8	2	2	2	0	0	1	1	3	99	676	5	galt	22	2	6	7	7	2016-02-25	4.5												168.93	18.4421
Kittel	1	3	400094452		VR	0	2	2	3	3	3	8	2	2	2	0	0	1	1	3	99	676	5	galt	22	2	6	7	7	2016-02-25	4.5												235.911	24.5139
Kittel	1	3	400094452		HL	1	2	2	3	3	3	8	2	2	2	0	0	1	1	3	99	676	5	galt	22	2	6	7	7	2016-02-25	4.5	1817.93	74.2192	6025.94	74.7136	1.40141	0.907066	0.494341	0.650647	0.349353	3.26554	4208	9.78084	5.03098
Kittel	1	3	400094452		HR	0	2	2	3	3	3	8	2	2	2	0	0	1	1	3	99	676	5	galt	22	2	6	7	7	2016-02-25	4.5	12875.8	64.7625	9227.45	64.9827	1.42169	1.20149	0.220202	0.844922	0.155078	0.752085	-3648.35	206.88	15.2312
Kittel	1	3	400094452		HR-HL		2	2	3	3	3	8	2	2	2	0	0	1	1	3	99	676	5	galt	22	2	6	7	7	2016-02-25	4.5	10.7987	-9.45676	3.12647	-9.7309	0.020281	0.29442	-0.274139	19.4275	-19.4275	-2.51346	-7856.35	90.9713	3.02748	0.5	2.93848	-10.1297	-13.7385	39.8541
Kittel	1	3	400094452		HRHL		2	2	3	3	3	8	2	2	2	0	0	1	1	3	99	676	5	galt	22	2	6	7	7	2016-02-25	4.5	10.7987	9.45676	3.12647	9.7309	0.020281	0.29442	0.274139	19.4275	19.4275	2.51346	7856.35	90.9713	3.02748	0.5	2.93848	-10.1297	-13.7385	39.8541
Kittel	1	3	400094452		VL	0	2	2	3	3	3	8	2	2	2	0	0	1	1	3	99	676	5	galt	22	2	6	10	10	2016-02-29	4.25												168.68	24.5754
Kittel	1	3	400094452		VR	0	2	2	3	3	3	8	2	2	2	0	0	1	1	3	99	676	5	galt	22	2	6	10	10	2016-02-29	4.25												197.413	32.7814
Kittel	1	3	400094452		HL	1	2	2	3	3	3	8	2	2	2	0	0	1	1	3	99	676	5	galt	22	2	6	10	10	2016-02-29	4.25	1678.68	13.6771	5958.68	14.2614	1.3734	0.789077	0.58432	0.573252	0.426748	3.29988	4279.99	11.1653	6.16105
Kittel	1	3	400094452		HR	0	2	2	3	3	3	8	2	2	2	0	0	1	1	3	99	676	5	galt	22	2	6	10	10	2016-02-29	4.25	9030.67	9.02549	11393.5	9.24891	1.48291	1.25949	0.223419	0.845518	0.154482	1.21842	2362.81	204.657	16.4752
Kittel	1	3	400094452		HR-HL		2	2	3	3	3	8	2	2	2	0	0	1	1	3	99	676	5	galt	22	2	6	10	10	2016-02-29	4.25	7.17967	-4.65159	5.30742	-5.01249	0.109512	0.470413	-0.360901	27.2266	-27.2266	-2.08146	-1917.18	89.6532	2.67409	0.25	-0.680541	-7.94874	-5.93944	38.5361
Kittel	1	3	400094452		HRHL		2	2	3	3	3	8	2	2	2	0	0	1	1	3	99	676	5	galt	22	2	6	10	10	2016-02-29	4.25	7.17967	4.65159	5.30742	5.01249	0.109512	0.470413	0.360901	27.2266	27.2266	2.08146	1917.18	89.6532	2.67409	0.25	-0.680541	-7.94874	-5.93944	38.5361
Kittel	1	3	400094452		VL	0	2	2	3	3	3	8	2	2	2	0	0	1	1	3	99	676	5	galt	22	2	6	13	13	2016-03-03	4												199.069	21.977
Kittel	1	3	400094452		VR	0	2	2	3	3	3	8	2	2	2	0	0	1	1	3	99	676	5	galt	22	2	6	13	13	2016-03-03	4												172.606	24.4634
Kittel	1	3	400094452		HL	1	2	2	3	3	3	8	2	2	2	0	0	1	1	3	99	676	5	galt	22	2	6	13	13	2016-03-03	4	1653.95	6.50409	4186.55	7.11051	1.39232	0.785898	0.606422	0.566561	0.433439	2.6755	2532.6	12.1946	9.33252
Kittel	1	3	400094452		HR	0	2	2	3	3	3	8	2	2	2	0	0	1	1	3	99	676	5	galt	22	2	6	13	13	2016-03-03	4	10333.9	16.8966	11756.2	17.1812	1.36423	1.07961	0.284622	0.792594	0.207406	1.18731	1422.26	189.647	14.1404
Kittel	1	3	400094452		HR-HL		2	2	3	3	3	8	2	2	2	0	0	1	1	3	99	676	5	galt	22	2	6	13	13	2016-03-03	4	8.47654	10.3925	7.39222	10.0707	-0.028091	0.293709	-0.3218	22.6033	-22.6033	-1.4882	-1110.34	87.9167	1.51517	0	0.616328	-5.86394	-10.5627	36.7995
Kittel	1	3	400094452		HRHL		2	2	3	3	3	8	2	2	2	0	0	1	1	3	99	676	5	galt	22	2	6	13	13	2016-03-03	4	8.47654	10.3925	7.39222	10.0707	0.028091	0.293709	0.3218	22.6033	22.6033	1.4882	1110.34	87.9167	1.51517	0	0.616328	-5.86394	-10.5627	36.7995
Schreitenleib	1	4	400095221	Horn fissure (HF) and Sole Ulcer (SU)	VL	0	1	1	12	1	1	19	1	1	1	0	0	0	1	1	73	722	4	25	18	1	5	0	0	2016-03-09	3.25												191.922	25.4499
Schreitenleib	1	4	400095221		VR	0	1	1	12	1	1	19	1	1	1	0	0	0	1	1	73	722	4	25	18	1	5	0	0	2016-03-09	3.25												209.993	24.4332
Schreitenleib	1	4	400095221		HL	1	1	1	12	1	1	19	1	1	1	0	0	0	1	1	73	722	4	25	18	1	5	0	0	2016-03-09	3.25	2179.91	23.9563	6883.77	24.4666	1.27353	0.763203	0.510326	0.603212	0.396788	3.23895	4703.86	71.5799	69.1299
Schreitenleib	1	4	400095221		HR	0	1	1	12	1	1	19	1	1	1	0	0	0	1	1	73	722	4	25	18	1	5	0	0	2016-03-09	3.25	3025.49	16.8152	7712.17	17.1244	1.28318	0.973987	0.309188	0.758854	0.241146	2.57102	4686.68	222.357	71.8122
Schreitenleib	1	4	400095221		HR-HL		1	1	12	1	1	19	1	1	1	0	0	0	1	1	73	722	4	25	18	1	5	0	0	2016-03-09	3.25	0.825769	-7.14115	0.808987	-7.34229	0.00964659	0.210785	-0.201138	15.5642	-15.5642	-0.667939	-17.1855	51.2957	1.0388
Schreitenleib	1	4	400095221		HRHL		1	1	12	1	1	19	1	1	1	0	0	0	1	1	73	722	4	25	18	1	5	0	0	2016-03-09	3.25	0.825769	7.14115	0.808987	7.34229	0.00964659	0.210785	0.201138	15.5642	15.5642	0.667939	17.1855	51.2957	1.0388
Schreitenleib	1	4	400095221		VL	0	1	1	12	1	1	19	1	1	1	0	0	0	1	1	73	722	4	25	18	1	5	1	1	2016-03-10	3												198.736	30.1656
Schreitenleib	1	4	400095221		VR	0	1	1	12	1	1	19	1	1	1	0	0	0	1	1	73	722	4	25	18	1	5	1	1	2016-03-10	3												210.243	30.6561
Schreitenleib	1	4	400095221		HL	1	1	1	12	1	1	19	1	1	1	0	0	0	1	1	73	722	4	25	18	1	5	1	1	2016-03-10	3	5313.66	18.4287	11189.6	18.8234	1.10134	0.706644	0.394696	0.641201	0.358799	2.15838	5875.94	81.6061	76.1395
Schreitenleib	1	4	400095221		HR	0	1	1	12	1	1	19	1	1	1	0	0	0	1	1	73	722	4	25	18	1	5	1	1	2016-03-10	3	4567.85	14.7759	10332.9	15.0983	1.14164	0.819258	0.322378	0.713823	0.286177	2.36585	5765.01	231.434	75.5863
Schreitenleib	1	4	400095221		HR-HL		1	1	12	1	1	19	1	1	1	0	0	0	1	1	73	722	4	25	18	1	5	1	1	2016-03-10	3	-0.728333	-3.65281	-0.836665	-3.72513	0.0402961	0.112615	-0.0723184	7.26216	-7.26216	0.207467	-110.932	47.8622	0.992734	-0.25	-1.5541	-1.64565	-8.30202	-3.43353
Schreitenleib	1	4	400095221		HRHL		1	1	12	1	1	19	1	1	1	0	0	0	1	1	73	722	4	25	18	1	5	1	1	2016-03-10	3	0.728333	3.65281	0.836665	3.72513	0.0402961	0.112615	0.0723184	7.26216	7.26216	0.207467	110.932	47.8622	0.992734	0.25	-0.0974365	0.0276781	-8.30202	-3.43353
Schreitenleib	1	4	400095221		VL	0	1	1	12	1	1	19	1	1	1	0	0	0	1	1	73	722	4	25	18	1	5	4	4	2016-03-15	3												199.842	15.9533
Schreitenleib	1	4	400095221		VR	0	1	1	12	1	1	19	1	1	1	0	0	0	1	1	73	722	4	25	18	1	5	4	4	2016-03-15	3												209.346	16.5107
Schreitenleib	1	4	400095221		HL	1	1	1	12	1	1	19	1	1	1	0	0	0	1	1	73	722	4	25	18	1	5	4	4	2016-03-15	3	2425.12	43.9212	7013.38	44.3528	1.20458	0.772927	0.431648	0.641875	0.358125	2.83335	4588.26	106.938	51.7395
Schreitenleib	1	4	400095221		HR	0	1	1	12	1	1	19	1	1	1	0	0	0	1	1	73	722	4	25	18	1	5	4	4	2016-03-15	3	3328.02	51.1423	11262.1	51.504	1.21508	0.853376	0.361705	0.702782	0.297218	3.38746	7934.07	226.065	53.1024
Schreitenleib	1	4	400095221		HR-HL		1	1	12	1	1	19	1	1	1	0	0	0	1	1	73	722	4	25	18	1	5	4	4	2016-03-15	3	0.881742	7.22115	4.14914	7.1512	0.0105056	0.0804488	-0.0699433	6.09078	-6.09078	0.554114	3345.81	35.7736	1.02634	-0.25	0.0559726	3.34015	-9.47339	-15.5222
Schreitenleib	1	4	400095221		HRHL		1	1	12	1	1	19	1	1	1	0	0	0	1	1	73	722	4	25	18	1	5	4	4	2016-03-15	3	0.881742	7.22115	4.14914	7.1512	0.0105056	0.0804488	0.0699433	6.09078	6.09078	0.554114	3345.81	35.7736	1.02634	0.25	0.0559726	3.34015	-9.47339	-15.5222
Schreitenleib	1	4	400095221		VL	0	1	1	12	1	1	19	1	1	1	0	0	0	1	1	73	722	4	25	18	1	5	7	7	2016-03-18	2.75												198.261	21.7826
Schreitenleib	1	4	400095221		VR	0	1	1	12	1	1	19	1	1	1	0	0	0	1	1	73	722	4	25	18	1	5	7	7	2016-03-18	2.75												207.238	17.6082
Schreitenleib	1	4	400095221		HL	1	1	1	12	1	1	19	1	1	1	0	0	0	1	1	73	722	4	25	18	1	5	7	7	2016-03-18	2.75	2364.5	53.3427	6572.94	53.7293	1.28174	0.895219	0.386517	0.698642	0.301358	2.83021	4208.44	101.434	43.3172
Schreitenleib	1	4	400095221		HR	0	1	1	12	1	1	19	1	1	1	0	0	0	1	1	73	722	4	25	18	1	5	7	7	2016-03-18	2.75	3471.04	45.8345	12016.1	46.1824	1.28442	0.936532	0.347886	0.728647	0.271353	3.52238	8545.09	220.048	41.7241
Schreitenleib	1	4	400095221		HR-HL		1	1	12	1	1	19	1	1	1	0	0	0	1	1	73	722	4	25	18	1	5	7	7	2016-03-18	2.75	1.0806	-7.50822	5.31561	-7.54685	0.00268273	0.041313	-0.0386302	3.00055	-3.00055	0.692171	4336.65	36.896	0.963222	-0.5	0.254832	4.50663	-12.5636	-14.3997
Schreitenleib	1	4	400095221		HRHL		1	1	12	1	1	19	1	1	1	0	0	0	1	1	73	722	4	25	18	1	5	7	7	2016-03-18	2.75	1.0806	7.50822	5.31561	7.54685	0.00268273	0.041313	0.0386302	3.00055	3.00055	0.692171	4336.65	36.896	0.963222	0.5	0.254832	4.50663	-12.5636	-14.3997
Schreitenleib	1	4	400095221		VL	0	1	1	12	1	1	19	1	1	1	0	0	0	1	1	73	722	4	25	18	1	5	10	10	2016-03-22	2.75												182.524	28.7383
Schreitenleib	1	4	400095221		VR	0	1	1	12	1	1	19	1	1	1	0	0	0	1	1	73	722	4	25	18	1	5	10	10	2016-03-22	2.75												222.45	31.0237
Schreitenleib	1	4	400095221		HL	1	1	1	12	1	1	19	1	1	1	0	0	0	1	1	73	722	4	25	18	1	5	10	10	2016-03-22	2.75	2186.81	43.4427	6687.07	43.8857	1.30093	0.857997	0.442936	0.658788	0.341212	3.10123	4500.25	118.441	43.8656
Schreitenleib	1	4	400095221		HR	0	1	1	12	1	1	19	1	1	1	0	0	0	1	1	73	722	4	25	18	1	5	10	10	2016-03-22	2.75	3460.03	39.4827	7175.62	39.8075	1.28428	0.959407	0.324868	0.745248	0.254752	2.01419	3715.59	210.597	44.4776
Schreitenleib	1	4	400095221		HR-HL		1	1	12	1	1	19	1	1	1	0	0	0	1	1	73	722	4	25	18	1	5	10	10	2016-03-22	2.75	1.24337	-3.96008	0.477102	-4.07814	-0.0166574	0.101411	-0.118068	8.64599	-8.64599	-1.08704	-784.66	28.0077	1.01395	-0.5	0.417602	-0.331884	-6.91819	-23.288
Schreitenleib	1	4	400095221		HRHL		1	1	12	1	1	19	1	1	1	0	0	0	1	1	73	722	4	25	18	1	5	10	10	2016-03-22	2.75	1.24337	3.96008	0.477102	4.07814	0.0166574	0.101411	0.118068	8.64599	8.64599	1.08704	784.66	28.0077	1.01395	0.5	0.417602	-0.331884	-6.91819	-23.288
Schuwey	1	5	400098582	Septic tendovaginitis of the common digital flexor tendon sheath	VL	1	2	2	3	3	3	8	1	1	1	0	0	2	2	4	59	678	3	25	23	1	7	0	100	2016-06-14	2.75	2754.39	13.3026	16256.4	13.7822	1.37405	0.894474	0.479571	0.650659	0.349341	5.89405	13502	177.407	17.7068
Schuwey	1	5	400098582		VR	0	2	2	3	3	3	8	1	1	1	0	0	2	2	4	59	678	3	25	23	1	7	0	100	2016-06-14	2.75	3283.19	10.7668	9120.1	11.242	1.39247	0.917265	0.475203	0.659746	0.340254	3.06562	5836.92	191.823	16.0089
Schuwey	1	5	400098582		VR-VL		2	2	3	3	3	8	1	1	1	0	0	2	2	4	59	678	3	25	23	1	7	0	100	2016-06-14	2.75	0.516403	-2.53574	-6.96906	-2.54011	0.0184229	0.0227911	-0.00436823	0.908739	-0.908739	-2.82843	-7665.12	3.90434	0.90411
Schuwey	1	5	400098582		VRVL		2	2	3	3	3	8	1	1	1	0	0	2	2	4	59	678	3	25	23	1	7	0	100	2016-06-14	2.75	0.516403	2.53574	6.96906	2.54011	0.0184229	0.0227911	0.00436823	0.908739	0.908739	2.82843	7665.12	3.90434	0.90411
Schuwey	1	5	400098582		HL	0	2	2	3	3	3	8	1	1	1	0	0	2	2	4	59	678	3	25	23	1	7	0	100	2016-06-14	2.75												144.453	7.7021
Schuwey	1	5	400098582		HR	0	2	2	3	3	3	8	1	1	1	0	0	2	2	4	59	678	3	25	23	1	7	0	100	2016-06-14	2.75												158.446	8.82469
Schuwey	1	5	400098582		VL	1	2	2	3	3	3	8	1	1	1	0	0	2	2	4	59	678	3	25	23	1	7	1	1	2016-06-15	3	2649.58	12.1499	8288.05	12.6731	1.25154	0.728406	0.523138	0.57955	0.42045	3.2348	5638.46	121.727	36.1227
Schuwey	1	5	400098582		VR	0	2	2	3	3	3	8	1	1	1	0	0	2	2	4	59	678	3	25	23	1	7	1	1	2016-06-15	3	8277.8	6.23792	9006.7	6.59552	1.23527	0.877671	0.357601	0.708684	0.291316	1.17463	728.896	243.246	36.3812
Schuwey	1	5	400098582		VR-VL		2	2	3	3	3	8	1	1	1	0	0	2	2	4	59	678	3	25	23	1	7	1	1	2016-06-15	3	5.49631	-5.91201	0.701808	-6.07755	-0.0162727	0.149265	-0.165538	12.9135	-12.9135	-2.06017	-4909.57	33.2953	1.00716	0.25	4.97991	7.67087	12.0047	29.391
Schuwey	1	5	400098582		VRVL		2	2	3	3	3	8	1	1	1	0	0	2	2	4	59	678	3	25	23	1	7	1	1	2016-06-15	3	5.49631	5.91201	0.701808	6.07755	0.0162727	0.149265	0.165538	12.9135	12.9135	2.06017	4909.57	33.2953	1.00716	0.25	4.97991	-6.26725	12.0047	29.391
Schuwey	1	5	400098582		HL	0	2	2	3	3	3	8	1	1	1	0	0	2	2	4	59	678	3	25	23	1	7	1	1	2016-06-15	3												159.145	20.4083
Schuwey	1	5	400098582		HR	0	2	2	3	3	3	8	1	1	1	0	0	2	2	4	59	678	3	25	23	1	7	1	1	2016-06-15	3												172.788	20.7112
Schuwey	1	5	400098582		VL	1	2	2	3	3	3	8	1	1	1	0	0	2	2	4	59	678	3	25	23	1	7	4	4	2016-06-20	2.75	2228.06	44.9817	9476.98	45.4374	1.60357	1.14785	0.455726	0.714414	0.285586	4.15351	7248.92	141.731	40.577
Schuwey	1	5	400098582		VR	0	2	2	3	3	3	8	1	1	1	0	0	2	2	4	59	678	3	25	23	1	7	4	4	2016-06-20	2.75	4353.24	37.2293	9002.74	37.6751	1.59616	1.1504	0.445768	0.719084	0.280916	2.07331	4649.5	234.859	40.3557
Schuwey	1	5	400098582		VR-VL		2	2	3	3	3	8	1	1	1	0	0	2	2	4	59	678	3	25	23	1	7	4	4	2016-06-20	2.75	2.07537	-7.75237	-0.463127	-7.76233	-0.00740804	0.00255028	-0.00995833	0.466953	-0.466953	-2.0802	-2599.42	24.7293	0.994546	0	1.55896	6.50593	-0.441786	20.8249
Schuwey	1	5	400098582		VRVL		2	2	3	3	3	8	1	1	1	0	0	2	2	4	59	678	3	25	23	1	7	4	4	2016-06-20	2.75	2.07537	7.75237	0.463127	7.76233	0.00740804	0.00255028	0.00995833	0.466953	0.466953	2.0802	2599.42	24.7293	0.994546	0	1.55896	-6.50593	-0.441786	20.8249
Schuwey	1	5	400098582		HL	0	2	2	3	3	3	8	1	1	1	0	0	2	2	4	59	678	3	25	23	1	7	4	4	2016-06-20	2.75												166.659	27.3443
Schuwey	1	5	400098582		HR	0	2	2	3	3	3	8	1	1	1	0	0	2	2	4	59	678	3	25	23	1	7	4	4	2016-06-20	2.75												171.351	30.8426
Schuwey	1	5	400098582		VL	1	2	2	3	3	3	8	1	1	1	0	0	2	2	4	59	678	3	25	23	1	7	7	7	2016-06-23	2.75	3145.76	15.2074	8258.23	15.5855	1.42145	1.04335	0.378096	0.733454	0.266546	2.78827	5112.47	151.182	34.1484
Schuwey	1	5	400098582		VR	0	2	2	3	3	3	8	1	1	1	0	0	2	2	4	59	678	3	25	23	1	7	7	7	2016-06-23	2.75	2889.11	12.9173	7692.46	13.2321	1.44855	1.13371	0.314843	0.781332	0.218668	2.98213	4803.35	230.961	35.4288
Schuwey	1	5	400098582		VR-VL		2	2	3	3	3	8	1	1	1	0	0	2	2	4	59	678	3	25	23	1	7	7	7	2016-06-23	2.75	-0.250638	-2.29013	-0.55251	-2.35338	0.0271027	0.0903562	-0.0632535	4.7878	-4.7878	0.193866	-309.116	20.8767	1.0375	0	-0.767041	6.41655	3.87906	16.9724
Schuwey	1	5	400098582		VRVL		2	2	3	3	3	8	1	1	1	0	0	2	2	4	59	678	3	25	23	1	7	7	7	2016-06-23	2.75	0.250638	2.29013	0.55251	2.35338	0.0271027	0.0903562	0.0632535	4.7878	4.7878	0.193866	309.116	20.8767	1.0375	0	-0.265765	-6.41655	3.87906	16.9724
Schuwey	1	5	400098582		HL	0	2	2	3	3	3	8	1	1	1	0	0	2	2	4	59	678	3	25	23	1	7	7	7	2016-06-23	2.75												144.486	20.0592
Schuwey	1	5	400098582		HR	0	2	2	3	3	3	8	1	1	1	0	0	2	2	4	59	678	3	25	23	1	7	7	7	2016-06-23	2.75												186.77	21.1627
Schuwey	1	5	400098582		VL	1	2	2	3	3	3	8	1	1	1	0	0	2	2	4	59	678	3	25	23	1	7	10	10	2016-06-27	2.75	3385.44	13.1236	9599.55	13.5302	1.24794	0.841354	0.406582	0.666254	0.333746	2.76953	6214.11	140.819	40.8419
Schuwey	1	5	400098582		VR	0	2	2	3	3	3	8	1	1	1	0	0	2	2	4	59	678	3	25	23	1	7	10	10	2016-06-27	2.75	5711.36	9.09036	9053.28	9.51972	1.33322	0.90386	0.429362	0.676228	0.323772	1.59199	3341.92	248.869	44.6104
Schuwey	1	5	400098582		VR-VL		2	2	3	3	3	8	1	1	1	0	0	2	2	4	59	678	3	25	23	1	7	10	10	2016-06-27	2.75	2.27141	-4.03322	-0.533471	-4.01044	0.0852868	0.062506	0.0227808	0.99734	-0.99734	-1.17754	-2872.2	27.7273	1.09227	0	1.75501	6.43559	0.0886007	23.823
Schuwey	1	5	400098582		VRVL		2	2	3	3	3	8	1	1	1	0	0	2	2	4	59	678	3	25	23	1	7	10	10	2016-06-27	2.75	2.27141	4.03322	0.533471	4.01044	0.0852868	0.062506	0.0227808	0.99734	0.99734	1.17754	2872.2	27.7273	1.09227	0	1.75501	-6.43559	0.0886007	23.823
Schuwey	1	5	400098582		HL	0	2	2	3	3	3	8	1	1	1	0	0	2	2	4	59	678	3	25	23	1	7	10	10	2016-06-27	2.75												170.509	19.792
Schuwey	1	5	400098582		HR	0	2	2	3	3	3	8	1	1	1	0	0	2	2	4	59	678	3	25	23	1	7	10	10	2016-06-27	2.75												254.097	24.2135
Schuwey	1	5	400098582		VL	1	2	2	3	3	3	8	1	1	1	0	0	2	2	4	59	678	3	25	23	1	7	13	13	2016-06-30	2.75	1928.68	35.8146	8878.07	36.312	1.58909	1.09166	0.497426	0.668662	0.331338	4.2698	6949.39	116.168	28.3126
Schuwey	1	5	400098582		VR	0	2	2	3	3	3	8	1	1	1	0	0	2	2	4	59	678	3	25	23	1	7	13	13	2016-06-30	2.75	5702.59	29.7017	11630.2	30.1179	1.38983	0.973599	0.41623	0.699483	0.300517	2.16614	5927.57	269.194	28.2264
Schuwey	1	5	400098582		VR-VL		2	2	3	3	3	8	1	1	1	0	0	2	2	4	59	678	3	25	23	1	7	13	13	2016-06-30	2.75	3.68546	-6.11286	2.6876	-6.19406	-0.199257	-0.118061	-0.0811962	3.08205	-3.08205	-2.10366	-1021.82	39.7097	0.996955	0	3.16906	9.65666	2.17331	35.8053
Schuwey	1	5	400098582		VRVL		2	2	3	3	3	8	1	1	1	0	0	2	2	4	59	678	3	25	23	1	7	13	13	2016-06-30	2.75	3.68546	6.11286	2.6876	6.19406	0.199257	0.118061	0.0811962	3.08205	3.08205	2.10366	1021.82	39.7097	0.996955	0	3.16906	-4.28147	2.17331	35.8053
Schuwey	1	5	400098582		HL	0	2	2	3	3	3	8	1	1	1	0	0	2	2	4	59	678	3	25	23	1	7	13	13	2016-06-30	2.75												174.325	23.1703
Schuwey	1	5	400098582		HR	0	2	2	3	3	3	8	1	1	1	0	0	2	2	4	59	678	3	25	23	1	7	13	13	2016-06-30	2.75												184.031	22.4547
Schuwey	1	5	400098582		VL	1	2	2	3	3	3	8	1	1	1	0	0	2	2	4	59	678	3	25	23	1	7	16	16	2016-07-01	2.5	2425.66	12.5155	6780.01	12.9724	1.4406	0.983693	0.456911	0.682331	0.317669	2.46079	4354.35	139.395	24.7971
Schuwey	1	5	400098582		VR	0	2	2	3	3	3	8	1	1	1	0	0	2	2	4	59	678	3	25	23	1	7	16	16	2016-07-01	2.5	4740.13	16.5677	10323.4	17.0122	1.47568	1.03114	0.444533	0.699463	0.300537	2.00412	5583.27	233.404	23.8603
Schuwey	1	5	400098582		VR-VL		2	2	3	3	3	8	1	1	1	0	0	2	2	4	59	678	3	25	23	1	7	16	16	2016-07-01	2.5	2.26022	4.05219	3.46034	4.03981	0.0350719	0.0474505	-0.0123786	1.71318	-1.71318	-0.456665	1228.92	25.2171	0.962221	-0.25	1.74382	10.4294	0.804442	21.3127
Schuwey	1	5	400098582		VRVL		2	2	3	3	3	8	1	1	1	0	0	2	2	4	59	678	3	25	23	1	7	16	16	2016-07-01	2.5	2.26022	4.05219	3.46034	4.03981	0.0350719	0.0474505	0.0123786	1.71318	1.71318	0.456665	1228.92	25.2171	0.962221	0.25	1.74382	-3.50872	0.804442	21.3127
Schuwey	1	5	400098582		HL	0	2	2	3	3	3	8	1	1	1	0	0	2	2	4	59	678	3	25	23	1	7	16	16	2016-07-01	2.5												180.669	13.2523
Schuwey	1	5	400098582		HR	0	2	2	3	3	3	8	1	1	1	0	0	2	2	4	59	678	3	25	23	1	7	16	16	2016-07-01	2.5												166.045	9.97738
Villard	1	6	400098823	Sole ulcer (SU) and double sole (DS)	VL	0	1	1	12	1	1	19	1	1	1	0	0	0	1	6	44	618	1	galt	5	1	4	0	0	2016-06-17	2.5												171.239	16.3115
Villard	1	6	400098823		VR	0	1	1	12	1	1	19	1	1	1	0	0	0	1	6	44	618	1	galt	5	1	4	0	0	2016-06-17	2.5												169.973	17.6653
Villard	1	6	400098823		HL	1	1	1	12	1	1	19	1	1	1	0	0	0	1	6	44	618	1	galt	5	1	4	0	0	2016-06-17	2.5	5093.13	24.0917	9151.58	24.5642	1.2469	0.774465	0.472435	0.620216	0.379784	1.98596	4058.45	93.1302	21.7139
Villard	1	6	400098823		HR	0	1	1	12	1	1	19	1	1	1	0	0	0	1	6	44	618	1	galt	5	1	4	0	0	2016-06-17	2.5	5760.67	14.4792	6983.78	14.8768	1.2259	0.828363	0.397535	0.676046	0.323954	1.3244	1223.11	164.369	25.2489
Villard	1	6	400098823		HR-HL		1	1	12	1	1	19	1	1	1	0	0	0	1	6	44	618	1	galt	5	1	4	0	0	2016-06-17	2.5	0.651899	-9.61251	-2.11699	-9.68741	-0.0210018	0.0538981	-0.0748999	5.58296	-5.58296	-0.661554	-2835.34	27.6656	1.1628
Villard	1	6	400098823		HRHL		1	1	12	1	1	19	1	1	1	0	0	0	1	6	44	618	1	galt	5	1	4	0	0	2016-06-17	2.5	0.651899	9.61251	2.11699	9.68741	0.0210018	0.0538981	0.0748999	5.58296	5.58296	0.661554	2835.34	27.6656	1.1628
Villard	1	6	400098823		VL	0	1	1	12	1	1	19	1	1	1	0	0	0	1	6	44	618	1	galt	5	1	4	1	1	2016-06-18	2.75												199.348	17.8536
Villard	1	6	400098823		VR	0	1	1	12	1	1	19	1	1	1	0	0	0	1	6	44	618	1	galt	5	1	4	1	1	2016-06-18	2.75												153.24	16.4209
Villard	1	6	400098823		HL	1	1	1	12	1	1	19	1	1	1	0	0	0	1	6	44	618	1	galt	5	1	4	1	1	2016-06-18	2.75	4802.65	37.341	9156.98	37.7038	1.10574	0.742894	0.362843	0.671958	0.328042	2.1827	4354.33	67.2799	41.1652
Villard	1	6	400098823		HR	0	1	1	12	1	1	19	1	1	1	0	0	0	1	6	44	618	1	galt	5	1	4	1	1	2016-06-18	2.75	6218.64	29.3981	7433.34	29.7161	1.07303	0.755034	0.317995	0.70357	0.29643	1.18407	1214.69	199.425	37.716
Villard	1	6	400098823		HR-HL		1	1	12	1	1	19	1	1	1	0	0	0	1	6	44	618	1	galt	5	1	4	1	1	2016-06-18	2.75	1.38281	-7.94287	-1.68324	-7.98772	-0.0327076	0.0121399	-0.0448475	3.16118	-3.16118	-0.998633	-3139.63	49.5473	0.916211	0.25	0.730907	0.433748	-2.42178	21.8817
Villard	1	6	400098823		HRHL		1	1	12	1	1	19	1	1	1	0	0	0	1	6	44	618	1	galt	5	1	4	1	1	2016-06-18	2.75	1.38281	7.94287	1.68324	7.98772	0.0327076	0.0121399	0.0448475	3.16118	3.16118	0.998633	3139.63	49.5473	0.916211	0.25	0.730907	-0.433748	-2.42178	21.8817
Villard	1	6	400098823		VL	0	1	1	12	1	1	19	1	1	1	0	0	0	1	6	44	618	1	galt	5	1	4	4	4	2016-06-20	3												176.115	26.884
Villard	1	6	400098823		VR	0	1	1	12	1	1	19	1	1	1	0	0	0	1	6	44	618	1	galt	5	1	4	4	4	2016-06-20	3												181.674	24.3546
Villard	1	6	400098823		HL	1	1	1	12	1	1	19	1	1	1	0	0	0	1	6	44	618	1	galt	5	1	4	4	4	2016-06-20	3	5881.65	12.3762	9448.34	12.7336	1.03206	0.674684	0.35738	0.653337	0.346663	1.68861	3566.68	53.7086	35.1964
Villard	1	6	400098823		HR	0	1	1	12	1	1	19	1	1	1	0	0	0	1	6	44	618	1	galt	5	1	4	4	4	2016-06-20	3	7251.22	10.829	9741.46	11.1672	1.04673	0.70852	0.338206	0.67699	0.32301	1.33034	2490.24	194.017	32.7694
Villard	1	6	400098823		HR-HL		1	1	12	1	1	19	1	1	1	0	0	0	1	6	44	618	1	galt	5	1	4	4	4	2016-06-20	3	1.33747	-1.54723	0.286252	-1.56641	0.0146621	0.0338362	-0.0191741	2.36536	-2.36536	-0.358274	-1076.44	56.6386	0.931044	0.5	0.685568	2.40324	-3.2176	28.973
Villard	1	6	400098823		HRHL		1	1	12	1	1	19	1	1	1	0	0	0	1	6	44	618	1	galt	5	1	4	4	4	2016-06-20	3	1.33747	1.54723	0.286252	1.56641	0.0146621	0.0338362	0.0191741	2.36536	2.36536	0.358274	1076.44	56.6386	0.931044	0.5	0.685568	-1.83074	-3.2176	28.973
Villard	1	6	400098823		VL	0	1	1	12	1	1	19	1	1	1	0	0	0	1	6	44	618	1	galt	5	1	4	7	7	2016-06-21	2.5												174.2	15.3986
Villard	1	6	400098823		VR	0	1	1	12	1	1	19	1	1	1	0	0	0	1	6	44	618	1	galt	5	1	4	7	7	2016-06-21	2.5												163.483	15.3467
Villard	1	6	400098823		HL	1	1	1	12	1	1	19	1	1	1	0	0	0	1	6	44	618	1	galt	5	1	4	7	7	2016-06-21	2.5	3022.93	28.6002	10393.2	29.0649	1.3114	0.846741	0.46466	0.646628	0.353372	3.65581	7370.25	94.2024	17.5185
Villard	1	6	400098823		HR	0	1	1	12	1	1	19	1	1	1	0	0	0	1	6	44	618	1	galt	5	1	4	7	7	2016-06-21	2.5	3922.66	25.808	5920.39	26.2258	1.31677	0.899007	0.417762	0.683843	0.316157	1.57709	1997.73	157.669	17.6475
Villard	1	6	400098823		HR-HL		1	1	12	1	1	19	1	1	1	0	0	0	1	6	44	618	1	galt	5	1	4	7	7	2016-06-21	2.5	0.878646	-2.79216	-4.36795	-2.83906	0.00536755	0.052266	-0.0468984	3.7215	-3.7215	-2.07872	-5372.51	25.198	1.00736	0	0.226747	-2.25096	-1.86146	-2.46762
Villard	1	6	400098823		HRHL		1	1	12	1	1	19	1	1	1	0	0	0	1	6	44	618	1	galt	5	1	4	7	7	2016-06-21	2.5	0.878646	2.79216	4.36795	2.83906	0.00536755	0.052266	0.0468984	3.7215	3.7215	2.07872	5372.51	25.198	1.00736	0	0.226747	2.25096	-1.86146	-2.46762
Renggli	1	7	400098875	Double sole (DS)	VL	0	1	1	12	1	1	19	1	1	1	0	0	2	2	1	19	415			11	1	5	0	100	2016-06-20	2.5	6771.88	26.0903	14198.9	26.4712	0.950999	0.570142	0.380856	0.597652	0.402348	2.13282	7427.06	153.819	16.5905
Renggli	1	7	400098875		VR	1	1	1	12	1	1	19	1	1	1	0	0	2	2	1	19	415			11	1	5	0	100	2016-06-20	2.5	5200.61	15.9783	13486.7	16.3189	0.929144	0.588524	0.34062	0.632586	0.367414	2.63442	8286.14	66.0426	15.7867
Renggli	1	7	400098875		VL-VR		1	1	12	1	1	19	1	1	1	0	0	2	2	1	19	415			11	1	5	0	100	2016-06-20	2.5	1.53445	10.112	0.695501	10.1522	0.0218545	-0.0183812	0.0402357	-3.49335	3.49335	-0.501605	-859.084	39.9235	1.05092
Renggli	1	7	400098875		VLVR		1	1	12	1	1	19	1	1	1	0	0	2	2	1	19	415			11	1	5	0	100	2016-06-20	2.5	1.53445	10.112	0.695501	10.1522	0.0218545	0.0183812	0.0402357	3.49335	3.49335	0.501605	859.084	39.9235	1.05092
Renggli	1	7	400098875		HL	0	1	1	12	1	1	19	1	1	1	0	0	2	2	1	19	415			11	1	5	0	100	2016-06-20	2.5												85.4153	14.2267
Renggli	1	7	400098875		HR	0	1	1	12	1	1	19	1	1	1	0	0	2	2	1	19	415			11	1	5	0	100	2016-06-20	2.5												106.815	12.6475
Renggli	1	7	400098875		VL	0	1	1	12	1	1	19	1	1	1	0	0	2	2	1	19	415			11	1	5	1	1	2016-06-21	3	4027.61	49.9484	12900.8	50.4374	1.12153	0.63249	0.489042	0.56417	0.43583	3.26289	8873.23	172.299	9.30179
Renggli	1	7	400098875		VR	1	1	1	12	1	1	19	1	1	1	0	0	2	2	1	19	415			11	1	5	1	1	2016-06-21	3	4416.28	52.9058	12422.3	53.3184	1.10028	0.68771	0.412565	0.624671	0.375329	2.92133	8006.06	50.6538	8.93573
Renggli	1	7	400098875		VL-VR		1	1	12	1	1	19	1	1	1	0	0	2	2	1	19	415			11	1	5	1	1	2016-06-21	3	-0.379558	-2.95747	0.467286	-2.88099	0.0212572	-0.0552199	0.0764771	-6.05005	6.05005	0.341563	867.168	54.561	1.04097	0.5	-1.91401	-0.228215	-2.5567	14.6375
Renggli	1	7	400098875		VLVR		1	1	12	1	1	19	1	1	1	0	0	2	2	1	19	415			11	1	5	1	1	2016-06-21	3	0.379558	2.95747	0.467286	2.88099	0.0212572	0.0552199	0.0764771	6.05005	6.05005	0.341563	867.168	54.561	1.04097	0.5	-1.15489	-0.228215	2.5567	14.6375
Renggli	1	7	400098875		HL	0	1	1	12	1	1	19	1	1	1	0	0	2	2	1	19	415			11	1	5	1	1	2016-06-21	3												81.4712	3.43043
Renggli	1	7	400098875		HR	0	1	1	12	1	1	19	1	1	1	0	0	2	2	1	19	415			11	1	5	1	1	2016-06-21	3												111.202	3.99019
Renggli	1	7	400098875		VL	0	1	1	12	1	1	19	1	1	1	0	0	2	2	1	19	415			11	1	5	4	4	2016-06-24	2.25	4569.93	10.658	11800.6	11.1	1.01633	0.574327	0.442004	0.564815	0.435185	2.77702	7230.7	162.849	14.9511
Renggli	1	7	400098875		VR	1	1	1	12	1	1	19	1	1	1	0	0	2	2	1	19	415			11	1	5	4	4	2016-06-24	2.25	4844.94	14.8175	12733.5	15.2235	1.00526	0.5992	0.40606	0.595834	0.404166	2.5794	7888.54	75.6783	15.853
Renggli	1	7	400098875		VL-VR		1	1	12	1	1	19	1	1	1	0	0	2	2	1	19	415			11	1	5	4	4	2016-06-24	2.25	-0.268563	-4.15949	-0.910993	-4.12354	0.0110709	-0.0248734	0.0359444	-3.10189	3.10189	0.197619	-657.848	36.5454	0.943109	-0.25	-1.80301	-1.60649	0.391456	-3.3781
Renggli	1	7	400098875		VLVR		1	1	12	1	1	19	1	1	1	0	0	2	2	1	19	415			11	1	5	4	4	2016-06-24	2.25	0.268563	4.15949	0.910993	4.12354	0.0110709	0.0248734	0.0359444	3.10189	3.10189	0.197619	657.848	36.5454	0.943109	0.25	-1.26589	0.215492	-0.391456	-3.3781
Renggli	1	7	400098875		HL	0	1	1	12	1	1	19	1	1	1	0	0	2	2	1	19	415			11	1	5	4	4	2016-06-24	2.25												92.0158	12.2709
Renggli	1	7	400098875		HR	0	1	1	12	1	1	19	1	1	1	0	0	2	2	1	19	415			11	1	5	4	4	2016-06-24	2.25												109.76	11.5297
Renggli	1	7	400098875		VL	0	1	1	12	1	1	19	1	1	1	0	0	2	2	1	19	415			11	1	5	7	7	2016-06-28	2.5	4674.36	13.843	15011.6	14.2821	1.19079	0.751619	0.439167	0.627884	0.372116	3.41736	10337.3	176.923	22.4497
Renggli	1	7	400098875		VR	1	1	1	12	1	1	19	1	1	1	0	0	2	2	1	19	415			11	1	5	7	7	2016-06-28	2.5	3235.97	21.3643	12437.2	21.8183	1.20692	0.752858	0.454065	0.622258	0.377742	4.15087	9201.24	54.6764	20.4302
Renggli	1	7	400098875		VL-VR		1	1	12	1	1	19	1	1	1	0	0	2	2	1	19	415			11	1	5	7	7	2016-06-28	2.5	1.40468	-7.5213	2.51409	-7.5362	-0.0161373	-0.00123883	-0.0148985	0.562574	-0.562574	-0.733514	1136.04	52.7836	1.09885	0	-0.129774	1.81859	4.05592	12.8602
Renggli	1	7	400098875		VLVR		1	1	12	1	1	19	1	1	1	0	0	2	2	1	19	415			11	1	5	7	7	2016-06-28	2.5	1.40468	7.5213	2.51409	7.5362	0.0161373	0.00123883	0.0148985	0.562574	0.562574	0.733514	1136.04	52.7836	1.09885	0	-0.129774	1.81859	-2.93077	12.8602
Renggli	1	7	400098875		HL	0	1	1	12	1	1	19	1	1	1	0	0	2	2	1	19	415			11	1	5	7	7	2016-06-28	2.5												110.38	15.1808
Renggli	1	7	400098875		HR	0	1	1	12	1	1	19	1	1	1	0	0	2	2	1	19	415			11	1	5	7	7	2016-06-28	2.5												99.9709	16.1763
Renggli	1	7	400098875		VL	0	1	1	12	1	1	19	1	1	1	0	0	2	2	1	19	415			11	1	5	10	10	2016-06-30	2	4452.29	18.5815	11368.5	19.0556	1.11573	0.641605	0.474126	0.573545	0.426455	2.57484	6916.21	148.42	28.1726
Renggli	1	7	400098875		VR	1	1	1	12	1	1	19	1	1	1	0	0	2	2	1	19	415			11	1	5	10	10	2016-06-30	2	3644.97	16.1929	13581.9	16.5904	1.16835	0.770848	0.397503	0.659825	0.340175	3.62387	9936.91	86.4611	28.6669
Renggli	1	7	400098875		VL-VR		1	1	12	1	1	19	1	1	1	0	0	2	2	1	19	415			11	1	5	10	10	2016-06-30	2	0.788401	2.38863	-2.1615	2.46526	-0.0526199	-0.129243	0.0766231	-8.62796	8.62796	-1.04902	-3020.7	26.3788	0.982757	-0.5	-0.74605	-2.857	-5.13461	-13.5446
Renggli	1	7	400098875		VLVR		1	1	12	1	1	19	1	1	1	0	0	2	2	1	19	415			11	1	5	10	10	2016-06-30	2	0.788401	2.38863	2.1615	2.46526	0.0526199	0.129243	0.0766231	8.62796	8.62796	1.04902	3020.7	26.3788	0.982757	0.5	-0.74605	1.466	5.13461	-13.5446
Renggli	1	7	400098875		HL	0	1	1	12	1	1	19	1	1	1	0	0	2	2	1	19	415			11	1	5	10	10	2016-06-30	2												116.678	14.9818
Renggli	1	7	400098875		HR	0	1	1	12	1	1	19	1	1	1	0	0	2	2	1	19	415			11	1	5	10	10	2016-06-30	2												95.4999	15.6597
Flurina (NTK intern)	1	8	200036071	White line abscess (WLA)	VL	0	1	1	12	1	1	19	1	1	1	0	0	2	2	4	87					4	16	0	100	2016-07-06	2.75												170.922	18.3946
Flurina (NTK intern)	1	8	200036071		VR	0	1	1	12	1	1	19	1	1	1	0	0	2	2	4	87					4	16	0	100	2016-07-06	2.75												187.17	19.4465
Flurina (NTK intern)	1	8	200036071		HL	0	1	1	12	1	1	19	1	1	1	0	0	2	2	4	87					4	16	0	100	2016-07-06	2.75	3046.97	9.34187	10235.9	9.75964	1.35513	0.937359	0.417772	0.692332	0.307668	3.38822	7188.94	168.868	14.047
Flurina (NTK intern)	1	8	200036071		HR	1	1	1	12	1	1	19	1	1	1	0	0	2	2	4	87					4	16	0	100	2016-07-06	2.75	2626.38	13.2153	5253.98	13.6275	1.32227	0.910013	0.412257	0.689005	0.310995	1.92747	2627.61	137.485	14.3942
Flurina (NTK intern)	1	8	200036071		HL-HR		1	1	12	1	1	19	1	1	1	0	0	2	2	4	87					4	16	0	100	2016-07-06	2.75	0.410738	-3.8734	4.86517	-3.86789	0.0328605	0.0273462	0.00551427	0.332692	-0.332692	1.46076	4561.34	10.2441	0.975879
Flurina (NTK intern)	1	8	200036071		HLHR		1	1	12	1	1	19	1	1	1	0	0	2	2	4	87					4	16	0	100	2016-07-06	2.75	0.410738	3.8734	4.86517	3.86789	0.0328605	0.0273462	0.00551427	0.332692	0.332692	1.46076	4561.34	10.2441	0.975879
Flurina (NTK intern)	1	8	200036071		VL	0	1	1	12	1	1	19	1	1	1	0	0	2	2	4	87					4	16	1	1	2016-07-07	3												182.689	26.2043
Flurina (NTK intern)	1	8	200036071		VR	0	1	1	12	1	1	19	1	1	1	0	0	2	2	4	87					4	16	1	1	2016-07-07	3												197.716	23.4251
Flurina (NTK intern)	1	8	200036071		HL	0	1	1	12	1	1	19	1	1	1	0	0	2	2	4	87					4	16	1	1	2016-07-07	3	4562.33	61.0874	9428.88	61.4638	1.14881	0.77247	0.376343	0.672323	0.327677	1.99136	4866.55	203.641	38.1578
Flurina (NTK intern)	1	8	200036071		HR	1	1	1	12	1	1	19	1	1	1	0	0	2	2	4	87					4	16	1	1	2016-07-07	3	4506.01	53.8311	11933.3	54.2793	1.15305	0.704819	0.448228	0.610694	0.389306	2.62728	7427.29	122.295	37.4566
Flurina (NTK intern)	1	8	200036071		HL-HR		1	1	12	1	1	19	1	1	1	0	0	2	2	4	87					4	16	1	1	2016-07-07	3	0.0549966	7.25639	-2.44572	7.18451	-0.00423373	0.0676517	-0.0718854	6.16282	-6.16282	-0.635917	-2560.74	24.9577	1.01872	0.25	-0.355741	-7.31089	5.83012	14.7136
Flurina (NTK intern)	1	8	200036071		HLHR		1	1	12	1	1	19	1	1	1	0	0	2	2	4	87					4	16	1	1	2016-07-07	3	0.0549966	7.25639	2.44572	7.18451	0.00423373	0.0676517	0.0718854	6.16282	6.16282	0.635917	2560.74	24.9577	1.01872	0.25	-0.355741	-2.41945	5.83012	14.7136
Flurina (NTK intern)	1	8	200036071		VL	0	1	1	12	1	1	19	1	1	1	0	0	2	2	4	87					4	16	4	4	2016-07-12	3												197.409	22.5096
Flurina (NTK intern)	1	8	200036071		VR	0	1	1	12	1	1	19	1	1	1	0	0	2	2	4	87					4	16	4	4	2016-07-12	3												190.455	20.4348
Flurina (NTK intern)	1	8	200036071		HL	0	1	1	12	1	1	19	1	1	1	0	0	2	2	4	87					4	16	4	4	2016-07-12	3	4456.66	50.3032	7815.92	50.6797	1.18446	0.807987	0.376469	0.681781	0.318219	1.75338	3359.26	196.681	34.9385
Flurina (NTK intern)	1	8	200036071		HR	1	1	1	12	1	1	19	1	1	1	0	0	2	2	4	87					4	16	4	4	2016-07-12	3	4254.64	57.755	9974.54	58.2252	1.19034	0.720148	0.470188	0.605041	0.394959	2.39704	5719.9	124.378	38.7946
Flurina (NTK intern)	1	8	200036071		HL-HR		1	1	12	1	1	19	1	1	1	0	0	2	2	4	87					4	16	4	4	2016-07-12	3	0.197293	-7.45184	-2.10802	-7.54556	-0.00587944	0.0878393	-0.0937187	7.67407	-7.67407	-0.643664	-2360.64	22.5202	0.900602	0.25	-0.213445	-6.97319	7.34138	12.2761
Flurina (NTK intern)	1	8	200036071		HLHR		1	1	12	1	1	19	1	1	1	0	0	2	2	4	87					4	16	4	4	2016-07-12	3	0.197293	7.45184	2.10802	7.54556	0.00587944	0.0878393	0.0937187	7.67407	7.67407	0.643664	2360.64	22.5202	0.900602	0.25	-0.213445	-2.75715	7.34138	12.2761
Flurina (NTK intern)	1	8	200036071		VL	0	1	1	12	1	1	19	1	1	1	0	0	2	2	4	87					4	16	7	7	2016-07-15	3												196.657	34.5372
Flurina (NTK intern)	1	8	200036071		VR	0	1	1	12	1	1	19	1	1	1	0	0	2	2	4	87					4	16	7	7	2016-07-15	3												175.378	32.2494
Flurina (NTK intern)	1	8	200036071		HL	0	1	1	12	1	1	19	1	1	1	0	0	2	2	4	87					4	16	7	7	2016-07-15	3	2501.52	22.1691	8477.43	22.5482	1.78518	1.4061	0.379083	0.781628	0.218372	3.5627	5975.91	217.637	23.6851
Flurina (NTK intern)	1	8	200036071		HR	1	1	1	12	1	1	19	1	1	1	0	0	2	2	4	87					4	16	7	7	2016-07-15	3	1866.49	18.1181	6373.58	18.5307	1.81771	1.40508	0.412635	0.766169	0.233831	3.16617	4507.09	95.0887	21.3034
Flurina (NTK intern)	1	8	200036071		HL-HR		1	1	12	1	1	19	1	1	1	0	0	2	2	4	87					4	16	7	7	2016-07-15	3	0.620142	4.05101	2.05454	4.01746	-0.032526	0.00102563	-0.0335516	1.54586	-1.54586	0.396535	1468.82	39.1872	1.1118	0.25	0.209404	-2.81063	1.21316	28.9431
Flurina (NTK intern)	1	8	200036071		HLHR		1	1	12	1	1	19	1	1	1	0	0	2	2	4	87					4	16	7	7	2016-07-15	3	0.620142	4.05101	2.05454	4.01746	0.032526	0.00102563	0.0335516	1.54586	1.54586	0.396535	1468.82	39.1872	1.1118	0.25	0.209404	-2.81063	1.21316	28.9431
Flurina (NTK intern)	1	8	200036071		VL	0	1	1	12	1	1	19	1	1	1	0	0	2	2	4	87					4	16	10	10	2016-07-18	2.75												210.575	32.7778
Flurina (NTK intern)	1	8	200036071		VR	0	1	1	12	1	1	19	1	1	1	0	0	2	2	4	87					4	16	10	10	2016-07-18	2.75												166.826	31.386
Flurina (NTK intern)	1	8	200036071		HL	0	1	1	12	1	1	19	1	1	1	0	0	2	2	4	87					4	16	10	10	2016-07-18	2.75	3349.61	11.1863	6701.23	11.5641	1.55767	1.17986	0.37781	0.753177	0.246823	2.20099	3351.62	199.358	38.5195
Flurina (NTK intern)	1	8	200036071		HR	1	1	1	12	1	1	19	1	1	1	0	0	2	2	4	87					4	16	10	10	2016-07-18	2.75	2740.54	8.68631	5946.01	9.09468	1.42785	1.01948	0.408377	0.71422	0.28578	2.45779	3155.41	117.742	35.9568
Flurina (NTK intern)	1	8	200036071		HL-HR		1	1	12	1	1	19	1	1	1	0	0	2	2	4	87					4	16	10	10	2016-07-18	2.75	0.594796	2.5	0.73752	2.46944	0.129819	0.160387	-0.0305676	3.8957	-3.8957	-0.256799	196.208	25.7383	1.07127	0	0.184059	-4.12765	3.56301	15.4942
Flurina (NTK intern)	1	8	200036071		HLHR		1	1	12	1	1	19	1	1	1	0	0	2	2	4	87					4	16	10	10	2016-07-18	2.75	0.594796	2.5	0.73752	2.46944	0.129819	0.160387	0.0305676	3.8957	3.8957	0.256799	196.208	25.7383	1.07127	0	0.184059	-4.12765	3.56301	15.4942
Flurina (NTK intern)	1	8	200036071		VL	0	1	1	12	1	1	19	1	1	1	0	0	2	2	4	87					4	16	13	13	2016-07-21	3.25												178.286	39.1424
Flurina (NTK intern)	1	8	200036071		VR	0	1	1	12	1	1	19	1	1	1	0	0	2	2	4	87					4	16	13	13	2016-07-21	3.25												207.847	33.6716
Flurina (NTK intern)	1	8	200036071		HL	0	1	1	12	1	1	19	1	1	1	0	0	2	2	4	87					4	16	13	13	2016-07-21	3.25	3062.68	25.4103	7987.36	25.8247	1.80428	1.38988	0.4144	0.766711	0.233289	2.33258	4924.69	210.714	34.2781
Flurina (NTK intern)	1	8	200036071		HR	1	1	1	12	1	1	19	1	1	1	0	0	2	2	4	87					4	16	13	13	2016-07-21	3.25	1985.72	19.6312	4555.11	20.0628	1.79394	1.36235	0.431596	0.757078	0.242922	2.42639	2569.39	104.599	29.6605
Flurina (NTK intern)	1	8	200036071		HL-HR		1	1	12	1	1	19	1	1	1	0	0	2	2	4	87					4	16	13	13	2016-07-21	3.25	1.05171	5.77911	3.35182	5.76192	0.0103387	0.0275345	-0.0171958	0.963312	-0.963312	-0.0938147	2355.3	33.6539	1.15568	0.5	0.640977	-1.51336	0.63062	23.4098
Flurina (NTK intern)	1	8	200036071		HLHR		1	1	12	1	1	19	1	1	1	0	0	2	2	4	87					4	16	13	13	2016-07-21	3.25	1.05171	5.77911	3.35182	5.76192	0.0103387	0.0275345	0.0171958	0.963312	0.963312	0.0938147	2355.3	33.6539	1.15568	0.5	0.640977	-1.51336	0.63062	23.4098
Flurina (NTK intern)	1	8	200036071		VL	0	1	1	12	1	1	19	1	1	1	0	0	2	2	4	87					4	16	16	16	2016-07-25	3.25												179.697	41.1147
Flurina (NTK intern)	1	8	200036071		VR	0	1	1	12	1	1	19	1	1	1	0	0	2	2	4	87					4	16	16	16	2016-07-25	3.25												209.155	36.7619
Flurina (NTK intern)	1	8	200036071		HL	0	1	1	12	1	1	19	1	1	1	0	0	2	2	4	87					4	16	16	16	2016-07-25	3.25	3160.44	66.7475	6000.77	67.1602	1.86759	1.4549	0.412682	0.775648	0.224352	2.03899	2840.32	229.059	50.9546
Flurina (NTK intern)	1	8	200036071		HR	1	1	1	12	1	1	19	1	1	1	0	0	2	2	4	87					4	16	16	16	2016-07-25	3.25	1964.77	58.259	3698.29	58.8033	2.02802	1.48377	0.544255	0.725618	0.274382	1.9132	1733.52	88.3864	48.4362
Flurina (NTK intern)	1	8	200036071		HL-HR		1	1	12	1	1	19	1	1	1	0	0	2	2	4	87					4	16	16	16	2016-07-25	3.25	1.16765	8.48851	2.24851	8.35694	-0.160434	-0.0288614	-0.131572	5.003	-5.003	0.125787	1106.8	44.314	1.05199	0.5	0.756913	-2.61666	4.67031	34.0699
Flurina (NTK intern)	1	8	200036071		HLHR		1	1	12	1	1	19	1	1	1	0	0	2	2	4	87					4	16	16	16	2016-07-25	3.25	1.16765	8.48851	2.24851	8.35694	0.160434	0.0288614	0.131572	5.003	5.003	0.125787	1106.8	44.314	1.05199	0.5	0.756913	-2.61666	4.67031	34.0699
Flurina (NTK intern)	1	8	200036071		VL	0	1	1	12	1	1	19	1	1	1	0	0	2	2	4	87					4	16	19	19	2016-07-28	3												207.891	27.9322
Flurina (NTK intern)	1	8	200036071		VR	0	1	1	12	1	1	19	1	1	1	0	0	2	2	4	87					4	16	19	19	2016-07-28	3												187.844	26.0466
Flurina (NTK intern)	1	8	200036071		HL	0	1	1	12	1	1	19	1	1	1	0	0	2	2	4	87					4	16	19	19	2016-07-28	3	4981.87	16.7913	8649.63	17.108	1.36815	1.05139	0.316764	0.768564	0.231436	1.66881	3667.76	202.64	44.6499
Flurina (NTK intern)	1	8	200036071		HR	1	1	1	12	1	1	19	1	1	1	0	0	2	2	4	87					4	16	19	19	2016-07-28	3	2926.98	13.0302	4005.93	13.4295	1.27929	0.880043	0.399249	0.691408	0.308592	1.50426	1078.95	102.717	41.9732
Flurina (NTK intern)	1	8	200036071		HL-HR		1	1	12	1	1	19	1	1	1	0	0	2	2	4	87					4	16	19	19	2016-07-28	3	2.00673	3.76102	4.53487	3.67854	0.0888604	0.171345	-0.0824849	7.7156	-7.7156	0.16455	2588.81	32.7233	1.06377	0.25	1.596	-0.330306	7.38291	22.4793
Flurina (NTK intern)	1	8	200036071		HLHR		1	1	12	1	1	19	1	1	1	0	0	2	2	4	87					4	16	19	19	2016-07-28	3	2.00673	3.76102	4.53487	3.67854	0.0888604	0.171345	0.0824849	7.7156	7.7156	0.16455	2588.81	32.7233	1.06377	0.25	1.596	-0.330306	7.38291	22.4793
Flurina (NTK intern)	1	8	200036071		VL	0	1	1	12	1	1	19	1	1	1	0	0	2	2	4	87					4	16	22	22	2016-08-02	2.5												183.532	27.0422
Flurina (NTK intern)	1	8	200036071		VR	0	1	1	12	1	1	19	1	1	1	0	0	2	2	4	87					4	16	22	22	2016-08-02	2.5												198.946	24.1813
Flurina (NTK intern)	1	8	200036071		HL	0	1	1	12	1	1	19	1	1	1	0	0	2	2	4	87					4	16	22	22	2016-08-02	2.5	2670.79	25.5127	4378.46	25.9219	1.606	1.1968	0.409201	0.745581	0.254419	1.64754	1707.68	196.751	37.5025
Flurina (NTK intern)	1	8	200036071		HR	1	1	1	12	1	1	19	1	1	1	0	0	2	2	4	87					4	16	22	22	2016-08-02	2.5	1986.9	21.0058	4174.04	21.4871	1.62268	1.14134	0.481343	0.701869	0.298131	2.12789	2187.14	123.144	34.9171
Flurina (NTK intern)	1	8	200036071		HL-HR		1	1	12	1	1	19	1	1	1	0	0	2	2	4	87					4	16	22	22	2016-08-02	2.5	0.667857	4.5069	0.199634	4.43476	-0.0166817	0.0554602	-0.0721419	4.37123	-4.37123	-0.480352	-479.461	23.0097	1.07404	-0.25	0.257119	-4.66554	4.03854	12.7657
Flurina (NTK intern)	1	8	200036071		HLHR		1	1	12	1	1	19	1	1	1	0	0	2	2	4	87					4	16	22	22	2016-08-02	2.5	0.667857	4.5069	0.199634	4.43476	0.0166817	0.0554602	0.0721419	4.37123	4.37123	0.480352	479.461	23.0097	1.07404	0.25	0.257119	-4.66554	4.03854	12.7657
Flurina (NTK intern)	1	8	200036071		VL	0	1	1	12	1	1	19	1	1	1	0	0	2	2	4	87					4	16	25	25	2016-08-05	2.5												203.255	35.3921
Flurina (NTK intern)	1	8	200036071		VR	0	1	1	12	1	1	19	1	1	1	0	0	2	2	4	87					4	16	25	25	2016-08-05	2.5												171.446	29.5724
Flurina (NTK intern)	1	8	200036071		HL	0	1	1	12	1	1	19	1	1	1	0	0	2	2	4	87					4	16	25	25	2016-08-05	2.5	3371.67	21.5068	5620.04	21.8871	1.42815	1.04779	0.380355	0.734287	0.265713	1.72801	2248.37	190.197	44.9881
Flurina (NTK intern)	1	8	200036071		HR	1	1	1	12	1	1	19	1	1	1	0	0	2	2	4	87					4	16	25	25	2016-08-05	2.5	2566.88	16.1632	4573.21	16.6302	1.42452	0.957552	0.46697	0.673295	0.326705	1.80355	2006.34	119.862	39.6223
Flurina (NTK intern)	1	8	200036071		HL-HR		1	1	12	1	1	19	1	1	1	0	0	2	2	4	87					4	16	25	25	2016-08-05	2.5	0.78593	5.34356	1.02229	5.25695	0.00362564	0.0902397	-0.0866141	6.09915	-6.09915	-0.0755441	242.035	22.6844	1.13542	-0.25	0.375193	-3.84288	5.76646	12.4403
Flurina (NTK intern)	1	8	200036071		HLHR		1	1	12	1	1	19	1	1	1	0	0	2	2	4	87					4	16	25	25	2016-08-05	2.5	0.78593	5.34356	1.02229	5.25695	0.00362564	0.0902397	0.0866141	6.09915	6.09915	0.0755441	242.035	22.6844	1.13542	0.25	0.375193	-3.84288	5.76646	12.4403
Flurina (NTK intern)	1	8	200036071		VL	0	1	1	12	1	1	19	1	1	1	0	0	2	2	4	87					4	16	28	28	2016-08-08	2.5												200.343	44.3482
Flurina (NTK intern)	1	8	200036071		VR	0	1	1	12	1	1	19	1	1	1	0	0	2	2	4	87					4	16	28	28	2016-08-08	2.5												172.836	44.3891
Flurina (NTK intern)	1	8	200036071		HL	0	1	1	12	1	1	19	1	1	1	0	0	2	2	4	87					4	16	28	28	2016-08-08	2.5	3128.85	12.7203	7403.56	13.1656	1.35893	0.913604	0.44533	0.672	0.328	2.49374	4274.71	183.16	49.4405
Flurina (NTK intern)	1	8	200036071		HR	1	1	1	12	1	1	19	1	1	1	0	0	2	2	4	87					4	16	28	28	2016-08-08	2.5	3026.77	10.085	4555.15	10.527	1.33499	0.892966	0.442024	0.669747	0.330253	1.48595	1528.38	123.699	47.169
Flurina (NTK intern)	1	8	200036071		HL-HR		1	1	12	1	1	19	1	1	1	0	0	2	2	4	87					4	16	28	28	2016-08-08	2.5	0.0996863	2.63533	2.78165	2.63864	0.023944	0.020638	0.00330598	0.225285	-0.225285	1.0078	2746.33	19.3773	1.04816	-0.25	-0.311051	-2.08352	-0.107407	9.13324
Flurina (NTK intern)	1	8	200036071		HLHR		1	1	12	1	1	19	1	1	1	0	0	2	2	4	87					4	16	28	28	2016-08-08	2.5	0.0996863	2.63533	2.78165	2.63864	0.023944	0.020638	0.00330598	0.225285	0.225285	1.0078	2746.33	19.3773	1.04816	0.25	-0.311051	-2.22653	-0.107407	9.13324
Flurina (NTK intern)	1	8	200036071		VL	0	1	1	12	1	1	19	1	1	1	0	0	2	2	4	87					4	16	31	31	2016-08-11	2.75												203.339	39.8783
Flurina (NTK intern)	1	8	200036071		VR	0	1	1	12	1	1	19	1	1	1	0	0	2	2	4	87					4	16	31	31	2016-08-11	2.75												184.526	35.9403
Flurina (NTK intern)	1	8	200036071		HL	0	1	1	12	1	1	19	1	1	1	0	0	2	2	4	87					4	16	31	31	2016-08-11	2.75	3550.78	16.1492	7493.19	16.5848	1.26758	0.831991	0.43559	0.656071	0.343929	2.29082	3942.41	193.874	56.7987
Flurina (NTK intern)	1	8	200036071		HR	1	1	1	12	1	1	19	1	1	1	0	0	2	2	4	87					4	16	31	31	2016-08-11	2.75	3781.48	11.0814	6298.77	11.4202	1.25974	0.920988	0.338756	0.732459	0.267541	1.69579	2517.29	120.516	51.2676
Flurina (NTK intern)	1	8	200036071		HL-HR		1	1	12	1	1	19	1	1	1	0	0	2	2	4	87					4	16	31	31	2016-08-11	2.75	-0.225297	5.06779	1.16642	5.16463	0.00783709	-0.0889971	0.0968342	-7.63881	7.63881	0.595031	1425.12	23.3334	1.10789	0	-0.636035	-3.69875	-7.9715	13.0894
Flurina (NTK intern)	1	8	200036071		HLHR		1	1	12	1	1	19	1	1	1	0	0	2	2	4	87					4	16	31	31	2016-08-11	2.75	0.225297	5.06779	1.16642	5.16463	0.00783709	0.0889971	0.0968342	7.63881	7.63881	0.595031	1425.12	23.3334	1.10789	0	-0.185441	-3.69875	7.30612	13.0894
Flurina (NTK intern)	1	8	200036071		VL	0	1	1	12	1	1	19	1	1	1	0	0	2	2	4	87					4	16	34	34	2016-08-15	2.75												174.016	46.0005
Flurina (NTK intern)	1	8	200036071		VR	0	1	1	12	1	1	19	1	1	1	0	0	2	2	4	87					4	16	34	34	2016-08-15	2.75												194.967	47.15
Flurina (NTK intern)	1	8	200036071		HL	0	1	1	12	1	1	19	1	1	1	0	0	2	2	4	87					4	16	34	34	2016-08-15	2.75	2997.79	26.8241	7872.71	27.2634	1.38421	0.9449	0.439315	0.682278	0.317722	2.52225	4874.92	221.717	50.0099
Flurina (NTK intern)	1	8	200036071		HR	1	1	1	12	1	1	19	1	1	1	0	0	2	2	4	87					4	16	34	34	2016-08-15	2.75	2809.68	31.6854	6536.04	32.1342	1.36823	0.919482	0.448744	0.672143	0.327857	2.38327	3726.36	89.3594	48.9654
Flurina (NTK intern)	1	8	200036071		HL-HR		1	1	12	1	1	19	1	1	1	0	0	2	2	4	87					4	16	34	34	2016-08-15	2.75	0.183696	-4.86136	1.30534	-4.87079	0.0159891	0.0254182	-0.00942909	1.01358	-1.01358	0.138983	1148.56	42.5483	1.02133	0	-0.227041	-3.55983	0.68089	32.3042
Flurina (NTK intern)	1	8	200036071		HLHR		1	1	12	1	1	19	1	1	1	0	0	2	2	4	87					4	16	34	34	2016-08-15	2.75	0.183696	4.86136	1.30534	4.87079	0.0159891	0.0254182	0.00942909	1.01358	1.01358	0.138983	1148.56	42.5483	1.02133	0	-0.227041	-3.55983	0.68089	32.3042
Flurina (NTK intern)	1	8	200036071		VL	0	1	1	12	1	1	19	1	1	1	0	0	2	2	4	87					4	16	37	37	2016-08-18	3												194.849	31.4377
Flurina (NTK intern)	1	8	200036071		VR	0	1	1	12	1	1	19	1	1	1	0	0	2	2	4	87					4	16	37	37	2016-08-18	3												177.61	25.089
Flurina (NTK intern)	1	8	200036071		HL	0	1	1	12	1	1	19	1	1	1	0	0	2	2	4	87					4	16	37	37	2016-08-18	3	2703.62	12.7303	5518.85	13.2014	1.44916	0.977993	0.471171	0.674825	0.325175	2.17167	2815.23	197.392	41.1491
Flurina (NTK intern)	1	8	200036071		HR	1	1	1	12	1	1	19	1	1	1	0	0	2	2	4	87					4	16	37	37	2016-08-18	3	3777.93	16.6283	8409.87	17.0932	1.49705	1.03222	0.464837	0.68949	0.31051	3.16432	4631.94	121.517	38.9536
Flurina (NTK intern)	1	8	200036071		HL-HR		1	1	12	1	1	19	1	1	1	0	0	2	2	4	87					4	16	37	37	2016-08-18	3	-1.04913	-3.89806	-2.82325	-3.89173	-0.0478901	-0.0542243	0.00633417	-1.46652	1.46652	-0.99265	-1816.71	23.7921	1.05636	0.25	-1.45986	-7.68842	-1.79921	13.548
Flurina (NTK intern)	1	8	200036071		HLHR		1	1	12	1	1	19	1	1	1	0	0	2	2	4	87					4	16	37	37	2016-08-18	3	1.04913	3.89806	2.82325	3.89173	0.0478901	0.0542243	0.00633417	1.46652	1.46652	0.99265	1816.71	23.7921	1.05636	0.25	0.638389	-2.04192	1.13382	13.548
Flurina (NTK intern)	1	8	200036071		VL	0	1	1	12	1	1	19	1	1	1	0	0	2	2	4	87					4	16	40	40	2016-08-22	2.5												181.193	48.7036
Flurina (NTK intern)	1	8	200036071		VR	0	1	1	12	1	1	19	1	1	1	0	0	2	2	4	87					4	16	40	40	2016-08-22	2.5												196.88	46.3334
Flurina (NTK intern)	1	8	200036071		HL	0	1	1	12	1	1	19	1	1	1	0	0	2	2	4	87					4	16	40	40	2016-08-22	2.5	2954.92	15.5797	5650.99	16.0327	1.46354	1.01056	0.452982	0.690278	0.309722	1.86792	2696.07	198.871	60.6668
Flurina (NTK intern)	1	8	200036071		HR	1	1	1	12	1	1	19	1	1	1	0	0	2	2	4	87					4	16	40	40	2016-08-22	2.5	2444.75	12.0743	4148.97	12.5502	1.46223	0.986267	0.475963	0.674909	0.325091	1.67112	1704.22	124.87	57.2532
Flurina (NTK intern)	1	8	200036071		HL-HR		1	1	12	1	1	19	1	1	1	0	0	2	2	4	87					4	16	40	40	2016-08-22	2.5	0.498209	3.50545	1.46682	3.48247	0.001308	0.0242884	-0.0229804	1.53686	-1.53686	0.196808	991.853	22.8581	1.05962	-0.25	0.0874712	-3.39836	1.20417	12.614
Flurina (NTK intern)	1	8	200036071		HLHR		1	1	12	1	1	19	1	1	1	0	0	2	2	4	87					4	16	40	40	2016-08-22	2.5	0.498209	3.50545	1.46682	3.48247	0.001308	0.0242884	0.0229804	1.53686	1.53686	0.196808	991.853	22.8581	1.05962	0.25	0.0874712	-3.39836	1.20417	12.614
Flurina (NTK intern)	1	8	200036071		VL	0	1	1	12	1	1	19	1	1	1	0	0	2	2	4	87					4	16	43	43	2016-08-25	2.5												194.477	35.6448
Flurina (NTK intern)	1	8	200036071		VR	0	1	1	12	1	1	19	1	1	1	0	0	2	2	4	87					4	16	43	43	2016-08-25	2.5												177.477	33.1084
Flurina (NTK intern)	1	8	200036071		HL	0	1	1	12	1	1	19	1	1	1	0	0	2	2	4	87					4	16	43	43	2016-08-25	2.5	3434.87	13.2256	7429.2	13.6508	1.29838	0.873216	0.425168	0.672609	0.327391	2.25335	3994.33	167.976	46.4522
Flurina (NTK intern)	1	8	200036071		HR	1	1	1	12	1	1	19	1	1	1	0	0	2	2	4	87					4	16	43	43	2016-08-25	2.5	2884.7	10.5385	5341.26	10.9268	1.296	0.907726	0.388276	0.701386	0.298614	1.83066	2456.56	143.299	42.0602
Flurina (NTK intern)	1	8	200036071		HL-HR		1	1	12	1	1	19	1	1	1	0	0	2	2	4	87					4	16	43	43	2016-08-25	2.5	0.537278	2.68714	2.039	2.72404	0.00238229	-0.03451	0.0368923	-2.87776	2.87776	0.422696	1537.77	7.92772	1.10442	-0.25	0.12654	-2.82617	-3.21046	-2.31635
Flurina (NTK intern)	1	8	200036071		HLHR		1	1	12	1	1	19	1	1	1	0	0	2	2	4	87					4	16	43	43	2016-08-25	2.5	0.537278	2.68714	2.039	2.72404	0.00238229	0.03451	0.0368923	2.87776	2.87776	0.422696	1537.77	7.92772	1.10442	0.25	0.12654	-2.82617	2.54507	-2.31635
Nanzer	1	9	400099506	Septic tendovaginitis of the medial common digital flexor tendon sheath and an aseptic tendovaginitis lateral common digital flexor tendon sheath. There is also a tendosynovitis of the medial common digital flexor tendon sheath.	VL	0	2	2	3	3	3	8	2	2	2	0	0	2	2	3	55	581	1	galt	23	1	7	0	100	2016-07-08	3.5												198.972	27.9875
Nanzer	1	9	400099506		VR	0	2	2	3	3	3	8	2	2	2	0	0	2	2	3	55	581	1	galt	23	1	7	0	100	2016-07-08	3.5												169.791	25.1391
Nanzer	1	9	400099506		HL	0	2	2	3	3	3	8	2	2	2	0	0	2	2	3	55	581	1	galt	23	1	7	0	100	2016-07-08	3.5	4187.55	11.0659	13349.8	11.5911	1.36362	0.838342	0.525279	0.68675	0.31325	4.17398	9162.26	138.26	25.7198
Nanzer	1	9	400099506		HR	1	2	2	3	3	3	8	2	2	2	0	0	2	2	3	55	581	1	galt	23	1	7	0	100	2016-07-08	3.5	2569.99	15.6466	6908.83	16.3047	1.31057	0.652474	0.658093	0.531924	0.468076	2.76016	4338.83	81.3489	21.4138
Nanzer	1	9	400099506		HL-HR		2	2	3	3	3	8	2	2	2	0	0	2	2	3	55	581	1	galt	23	1	7	0	100	2016-07-08	3.5	1.57965	-4.58071	6.29003	-4.71353	0.0530533	0.185868	-0.132815	15.4826	-15.4826	1.41382	4823.43	25.9148	1.20109
Nanzer	1	9	400099506		HLHR		2	2	3	3	3	8	2	2	2	0	0	2	2	3	55	581	1	galt	23	1	7	0	100	2016-07-08	3.5	1.57965	4.58071	6.29003	4.71353	0.0530533	0.185868	0.132815	15.4826	15.4826	1.41382	4823.43	25.9148	1.20109
Nanzer	1	9	400099506		VL	0	2	2	3	3	3	8	2	2	2	0	0	2	2	3	55	581	1	galt	23	1	7	1	1	2016-07-12	3.5												188.404	21.4652
Nanzer	1	9	400099506		VR	0	2	2	3	3	3	8	2	2	2	0	0	2	2	3	55	581	1	galt	23	1	7	1	1	2016-07-12	3.5												172.537	17.65
Nanzer	1	9	400099506		HL	0	2	2	3	3	3	8	2	2	2	0	0	2	2	3	55	581	1	galt	23	1	7	1	1	2016-07-12	3.5	4638.76	27.5122	16513	27.7955	1.10158	0.818328	0.283251	0.743535	0.256465	3.64999	11874.3	135.885	45.3988
Nanzer	1	9	400099506		HR	1	2	2	3	3	3	8	2	2	2	0	0	2	2	3	55	581	1	galt	23	1	7	1	1	2016-07-12	3.5	2503.33	18.7244	6978.12	19.3213	1.24377	0.646925	0.596841	0.547706	0.452294	2.85809	4474.79	84.1729	41.7528
Nanzer	1	9	400099506		HL-HR		2	2	3	3	3	8	2	2	2	0	0	2	2	3	55	581	1	galt	23	1	7	1	1	2016-07-12	3.5	2.08538	8.78779	9.31142	8.4742	-0.142187	0.171404	-0.31359	19.5829	-19.5829	0.7919	7399.46	23.4993	1.08732	0	0.505729	3.02139	4.10032	-2.41544
Nanzer	1	9	400099506		HLHR		2	2	3	3	3	8	2	2	2	0	0	2	2	3	55	581	1	galt	23	1	7	1	1	2016-07-12	3.5	2.08538	8.78779	9.31142	8.4742	0.142187	0.171404	0.31359	19.5829	19.5829	0.7919	7399.46	23.4993	1.08732	0	0.505729	3.02139	4.10032	-2.41544
Nanzer	1	9	400099506		VL	0	2	2	3	3	3	8	2	2	2	0	0	2	2	3	55	581	1	galt	23	1	7	4	4	2016-07-14	3.5												203.135	38.3059
Nanzer	1	9	400099506		VR	0	2	2	3	3	3	8	2	2	2	0	0	2	2	3	55	581	1	galt	23	1	7	4	4	2016-07-14	3.5												166.513	34.8709
Nanzer	1	9	400099506		HL	0	2	2	3	3	3	8	2	2	2	0	0	2	2	3	55	581	1	galt	23	1	7	4	4	2016-07-14	3.5	3977.31	13.0068	15040.9	13.2744	1.3128	1.04517	0.267637	0.795462	0.204538	3.77361	11063.6	176.154	46.6594
Nanzer	1	9	400099506		HR	1	2	2	3	3	3	8	2	2	2	0	0	2	2	3	55	581	1	galt	23	1	7	4	4	2016-07-14	3.5	1919.57	11.2406	6247.02	11.8816	1.29968	0.658645	0.641032	0.505421	0.494579	3.24379	4327.45	48.1366	41.583
Nanzer	1	9	400099506		HL-HR		2	2	3	3	3	8	2	2	2	0	0	2	2	3	55	581	1	galt	23	1	7	4	4	2016-07-14	3.5	2.00951	1.7662	8.58782	1.39281	0.0131287	0.386524	-0.373395	29.0041	-29.0041	0.529821	6736.19	57.0766	1.12208	0	0.429865	2.2978	13.5216	31.1618
Nanzer	1	9	400099506		HLHR		2	2	3	3	3	8	2	2	2	0	0	2	2	3	55	581	1	galt	23	1	7	4	4	2016-07-14	3.5	2.00951	1.7662	8.58782	1.39281	0.0131287	0.386524	0.373395	29.0041	29.0041	0.529821	6736.19	57.0766	1.12208	0	0.429865	2.2978	13.5216	31.1618
Nanzer	1	9	400099506		VL	0	2	2	3	3	3	8	2	2	2	0	0	2	2	3	55	581	1	galt	23	1	7	7	7	2016-07-18	3												174.665	33.9932
Nanzer	1	9	400099506		VR	0	2	2	3	3	3	8	2	2	2	0	0	2	2	3	55	581	1	galt	23	1	7	7	7	2016-07-18	3												183.428	29.2655
Nanzer	1	9	400099506		HL	0	2	2	3	3	3	8	2	2	2	0	0	2	2	3	55	581	1	galt	23	1	7	7	7	2016-07-18	3	3533.22	13.6982	13466.5	14.0884	1.32461	0.934408	0.390197	0.70242	0.29758	4.05778	9933.25	143.631	40.828
Nanzer	1	9	400099506		HR	1	2	2	3	3	3	8	2	2	2	0	0	2	2	3	55	581	1	galt	23	1	7	7	7	2016-07-18	3	3415.25	10.9476	9455.72	11.3984	1.30885	0.858056	0.450798	0.658402	0.341598	3.32869	6040.47	88.2403	36.9555
Nanzer	1	9	400099506		HL-HR		2	2	3	3	3	8	2	2	2	0	0	2	2	3	55	581	1	galt	23	1	7	7	7	2016-07-18	3	0.115205	2.75054	3.91676	2.68994	0.0157525	0.0763529	-0.0606005	4.40187	-4.40187	0.729089	3892.79	23.8886	1.10479	-0.5	-1.46444	-2.37327	-11.0807	-2.0262
Nanzer	1	9	400099506		HLHR		2	2	3	3	3	8	2	2	2	0	0	2	2	3	55	581	1	galt	23	1	7	7	7	2016-07-18	3	0.115205	2.75054	3.91676	2.68994	0.0157525	0.0763529	0.0606005	4.40187	4.40187	0.729089	3892.79	23.8886	1.10479	0.5	-1.46444	-2.37327	-11.0807	-2.0262
Nanzer	1	9	400099506		VL	0	2	2	3	3	3	8	2	2	2	0	0	2	2	3	55	581	1	galt	23	1	7	10	10	2016-07-21	3												166.445	26.1432
Nanzer	1	9	400099506		VR	0	2	2	3	3	3	8	2	2	2	0	0	2	2	3	55	581	1	galt	23	1	7	10	10	2016-07-21	3												195.039	20.3024
Nanzer	1	9	400099506		HL	0	2	2	3	3	3	8	2	2	2	0	0	2	2	3	55	581	1	galt	23	1	7	10	10	2016-07-21	3	3621.35	11.4376	17220.2	11.7829	1.12529	0.780006	0.345284	0.693927	0.306073	4.99714	13598.9	155.714	31.0901
Nanzer	1	9	400099506		HR	1	2	2	3	3	3	8	2	2	2	0	0	2	2	3	55	581	1	galt	23	1	7	10	10	2016-07-21	3	3822.59	8.22473	9412.92	8.64424	1.12568	0.706169	0.419507	0.626589	0.373411	2.68669	5590.33	75.2727	29.556
Nanzer	1	9	400099506		HL-HR		2	2	3	3	3	8	2	2	2	0	0	2	2	3	55	581	1	galt	23	1	7	10	10	2016-07-21	3	-0.196524	3.2129	7.6243	3.13868	-0.000385167	0.0738373	-0.0742225	6.73379	-6.73379	2.31044	8008.53	34.8251	1.0519	-0.5	-1.77617	1.33428	-8.74879	8.91033
Nanzer	1	9	400099506		HLHR		2	2	3	3	3	8	2	2	2	0	0	2	2	3	55	581	1	galt	23	1	7	10	10	2016-07-21	3	0.196524	3.2129	7.6243	3.13868	0.000385167	0.0738373	0.0742225	6.73379	6.73379	2.31044	8008.53	34.8251	1.0519	0.5	-1.38312	1.33428	-8.74879	8.91033
Nanzer	1	9	400099506		VL	0	2	2	3	3	3	8	2	2	2	0	0	2	2	3	55	581	1	galt	23	1	7	13	13	2016-07-25	2.5												191.969	23.4025
Nanzer	1	9	400099506		VR	0	2	2	3	3	3	8	2	2	2	0	0	2	2	3	55	581	1	galt	23	1	7	13	13	2016-07-25	2.5												173.309	23.1629
Nanzer	1	9	400099506		HL	0	2	2	3	3	3	8	2	2	2	0	0	2	2	3	55	581	1	galt	23	1	7	13	13	2016-07-25	2.5	3583.95	52.1298	8527.52	52.5089	1.22016	0.841076	0.379084	0.689466	0.310534	2.42441	4943.58	143.742	47.8437
Nanzer	1	9	400099506		HR	1	2	2	3	3	3	8	2	2	2	0	0	2	2	3	55	581	1	galt	23	1	7	13	13	2016-07-25	2.5	5971.01	64.8353	7371.47	65.2795	1.21108	0.76696	0.444123	0.633284	0.366716	1.32593	1400.46	89.5874	46.8902
Nanzer	1	9	400099506		HL-HR		2	2	3	3	3	8	2	2	2	0	0	2	2	3	55	581	1	galt	23	1	7	13	13	2016-07-25	2.5	-2.33111	-12.7056	1.12896	-12.7706	0.009077	0.0741156	-0.0650386	5.6182	-5.6182	1.09848	3543.12	23.2095	1.02033	-1	-3.91076	-5.16106	-9.86437	-2.70525
Nanzer	1	9	400099506		HLHR		2	2	3	3	3	8	2	2	2	0	0	2	2	3	55	581	1	galt	23	1	7	13	13	2016-07-25	2.5	2.33111	12.7056	1.12896	12.7706	0.009077	0.0741156	0.0650386	5.6182	5.6182	1.09848	3543.12	23.2095	1.02033	1	0.751468	-5.16106	-9.86437	-2.70525
Nanzer	1	9	400099506		VL	0	2	2	3	3	3	8	2	2	2	0	0	2	2	3	55	581	1	galt	23	1	7	16	16	2016-07-29	2.5												218.913	22.408
Nanzer	1	9	400099506		VR	0	2	2	3	3	3	8	2	2	2	0	0	2	2	3	55	581	1	galt	23	1	7	16	16	2016-07-29	2.5												145.265	18.6034
Nanzer	1	9	400099506		HL	0	2	2	3	3	3	8	2	2	2	0	0	2	2	3	55	581	1	galt	23	1	7	16	16	2016-07-29	2.5	3447.75	11.6844	12051.5	12.048	1.16505	0.801518	0.363528	0.687558	0.312442	3.34087	8603.75	151.37	38.6002
Nanzer	1	9	400099506		HR	1	2	2	3	3	3	8	2	2	2	0	0	2	2	3	55	581	1	galt	23	1	7	16	16	2016-07-29	2.5	7068.94	16.6363	12541.7	17.0469	1.16907	0.758507	0.410563	0.648841	0.351159	1.80977	5472.81	79.3753	34.2571
Nanzer	1	9	400099506		HL-HR		2	2	3	3	3	8	2	2	2	0	0	2	2	3	55	581	1	galt	23	1	7	16	16	2016-07-29	2.5	-3.53631	-4.95185	-0.478755	-4.99888	-0.00402429	0.0430106	-0.0470349	3.87168	-3.87168	1.5311	3130.94	31.2009	1.12678	-1	-5.11596	-6.76878	-11.6109	5.28619
Nanzer	1	9	400099506		HLHR		2	2	3	3	3	8	2	2	2	0	0	2	2	3	55	581	1	galt	23	1	7	16	16	2016-07-29	2.5	3.53631	4.95185	0.478755	4.99888	0.00402429	0.0430106	0.0470349	3.87168	3.87168	1.5311	3130.94	31.2009	1.12678	1	1.95667	-5.81127	-11.6109	5.28619
Cachemaille	1	10	400076161	Osteitis of the distal phalanx (P3) (?) and white line fissure (WLF)	VL	0	1	1	12	1	1	19	1	1	1	0	0	1	1	1	25	582		galt	20	1	7	0	0	2016-07-26	2.75	5685.28	28.1224	16196.4	28.5272	1.19589	0.791084	0.40481	0.661273	0.338727	2.89934	10511.2	198.518	27.8873
Cachemaille	1	10	400076161		VR	1	1	1	12	1	1	19	1	1	1	0	0	1	1	1	25	582		galt	20	1	7	0	0	2016-07-26	2.75	2906.01	22.8612	6945.27	23.2674	1.18567	0.779468	0.406204	0.657494	0.342506	2.4025	4039.26	112.33	23.9706
Cachemaille	1	10	400076161		VL-VR		1	1	12	1	1	19	1	1	1	0	0	1	1	1	25	582		galt	20	1	7	0	0	2016-07-26	2.75	2.71413	5.2612	9.03434	5.25981	0.0102221	0.011616	-0.00139393	0.377864	-0.377864	0.496838	6471.9	27.7267	1.1634
Cachemaille	1	10	400076161		VLVR		1	1	12	1	1	19	1	1	1	0	0	1	1	1	25	582		galt	20	1	7	0	0	2016-07-26	2.75	2.71413	5.2612	9.03434	5.25981	0.0102221	0.011616	0.00139393	0.377864	0.377864	0.496838	6471.9	27.7267	1.1634
Cachemaille	1	10	400076161		HL	0	1	1	12	1	1	19	1	1	1	0	0	1	1	1	25	582		galt	20	1	7	0	0	2016-07-26	2.75												131.3	15.8575
Cachemaille	1	10	400076161		HR	0	1	1	12	1	1	19	1	1	1	0	0	1	1	1	25	582		galt	20	1	7	0	0	2016-07-26	2.75												145.004	15.7574
Cachemaille	1	10	400076161		VL	0	1	1	12	1	1	19	1	1	1	0	0	1	1	1	25	582		galt	20	1	7	1	1	2016-07-27	3.25	4773.89	25.0288	16354.4	25.4307	1.2064	0.8045	0.401898	0.666508	0.333492	3.68263	11580.5	236.976	25.0377
Cachemaille	1	10	400076161		VR	1	1	1	12	1	1	19	1	1	1	0	0	1	1	1	25	582		galt	20	1	7	1	1	2016-07-27	3.25	3188.07	18.3833	8082.4	18.9059	1.41024	0.887651	0.522589	0.638125	0.361875	2.60514	4894.33	71.9411	23.0936
Cachemaille	1	10	400076161		VL-VR		1	1	12	1	1	19	1	1	1	0	0	1	1	1	25	582		galt	20	1	7	1	1	2016-07-27	3.25	1.54866	6.64552	8.07816	6.52483	-0.203841	-0.0831511	-0.12069	2.83835	-2.83835	1.07749	6686.21	53.4237	1.08418	0.5	-1.16547	-0.956182	2.46048	25.697
Cachemaille	1	10	400076161		VLVR		1	1	12	1	1	19	1	1	1	0	0	1	1	1	25	582		galt	20	1	7	1	1	2016-07-27	3.25	1.54866	6.64552	8.07816	6.52483	0.203841	0.0831511	0.12069	2.83835	2.83835	1.07749	6686.21	53.4237	1.08418	0.5	-1.16547	-0.956182	2.46048	25.697
Cachemaille	1	10	400076161		HL	0	1	1	12	1	1	19	1	1	1	0	0	1	1	1	25	582		galt	20	1	7	1	1	2016-07-27	3.25												128.285	19.8614
Cachemaille	1	10	400076161		HR	0	1	1	12	1	1	19	1	1	1	0	0	1	1	1	25	582		galt	20	1	7	1	1	2016-07-27	3.25												152.45	19.9911
Cachemaille	1	10	400076161		VL	0	1	1	12	1	1	19	1	1	1	0	0	1	1	1	25	582		galt	20	1	7	4	4	2017-08-02	2.75	3793.47	20.382	16708.9	20.8446	1.41944	0.956825	0.462615	0.671764	0.328236	4.1214	12915.4	207.883	24.3598
Cachemaille	1	10	400076161		VR	1	1	1	12	1	1	19	1	1	1	0	0	1	1	1	25	582		galt	20	1	7	4	4	2017-08-02	2.75	2544.24	25.8499	7556.37	26.305	1.39581	0.940772	0.45504	0.674003	0.325997	3.07368	5012.13	114.805	23.6483
Cachemaille	1	10	400076161		VL-VR		1	1	12	1	1	19	1	1	1	0	0	1	1	1	25	582		galt	20	1	7	4	4	2017-08-02	2.75	1.21994	-5.46793	8.93798	-5.46035	0.0236279	0.0160533	0.00757457	-0.223846	0.223846	1.04771	7903.26	28.8446	1.03009	0	-1.49418	-0.0963658	-0.601709	1.11785
Cachemaille	1	10	400076161		VLVR		1	1	12	1	1	19	1	1	1	0	0	1	1	1	25	582		galt	20	1	7	4	4	2017-08-02	2.75	1.21994	5.46793	8.93798	5.46035	0.0236279	0.0160533	0.00757457	0.223846	0.223846	1.04771	7903.26	28.8446	1.03009	0	-1.49418	-0.0963658	-0.154018	1.11785
Cachemaille	1	10	400076161		HL	0	1	1	12	1	1	19	1	1	1	0	0	1	1	1	25	582		galt	20	1	7	4	4	2017-08-02	2.75												131.025	15.8382
Cachemaille	1	10	400076161		HR	0	1	1	12	1	1	19	1	1	1	0	0	1	1	1	25	582		galt	20	1	7	4	4	2017-08-02	2.75												158.091	15.2226
Cachemaille	1	10	400076161		VL	0	1	1	12	1	1	19	1	1	1	0	0	1	1	1	25	582		galt	20	1	7	7	7	2016-08-05	2.75	3545.45	84.2673	7511.96	84.7322	1.44369	0.978806	0.464882	0.677232	0.322768	2.15868	3966.51	219.072	23.2692
Cachemaille	1	10	400076161		VR	1	1	1	12	1	1	19	1	1	1	0	0	1	1	1	25	582		galt	20	1	7	7	7	2016-08-05	2.75	2465.48	76.435	7209.64	76.9033	1.4435	0.975108	0.468393	0.674466	0.325534	3.196	4744.16	104.388	21.9551
Cachemaille	1	10	400076161		VL-VR		1	1	12	1	1	19	1	1	1	0	0	1	1	1	25	582		galt	20	1	7	7	7	2016-08-05	2.75	1.05466	7.83234	0.295238	7.82883	0.000186117	0.00369777	-0.00351165	0.276592	-0.276592	-1.03732	-777.646	35.4554	1.05985	0	-1.65947	-8.7391	-0.101272	7.72865
Cachemaille	1	10	400076161		VLVR		1	1	12	1	1	19	1	1	1	0	0	1	1	1	25	582		galt	20	1	7	7	7	2016-08-05	2.75	1.05466	7.83234	0.295238	7.82883	0.000186117	0.00369777	0.00351165	0.276592	0.276592	1.03732	777.646	35.4554	1.05985	0	-1.65947	-8.7391	-0.101272	7.72865
Cachemaille	1	10	400076161		HL	0	1	1	12	1	1	19	1	1	1	0	0	1	1	1	25	582		galt	20	1	7	7	7	2016-08-05	2.75												142.574	19.6401
Cachemaille	1	10	400076161		HR	0	1	1	12	1	1	19	1	1	1	0	0	1	1	1	25	582		galt	20	1	7	7	7	2016-08-05	2.75												149.806	21.235
Cachemaille	1	10	400076161		VL	0	1	1	12	1	1	19	1	1	1	0	0	1	1	1	25	582		galt	20	1	7	10	10	2016-08-08	3	3142.14	15.014	10026.2	15.4652	1.38014	0.928902	0.451242	0.671867	0.328133	3.2301	6884.06	229.403	29.2844
Cachemaille	1	10	400076161		VR	1	1	1	12	1	1	19	1	1	1	0	0	1	1	1	25	582		galt	20	1	7	10	10	2016-08-08	3	2178.21	10.844	9609.32	11.3751	1.51015	0.979054	0.531096	0.654937	0.345063	5.10369	7431.11	94.799	28.7412
Cachemaille	1	10	400076161		VL-VR		1	1	12	1	1	19	1	1	1	0	0	1	1	1	25	582		galt	20	1	7	10	10	2016-08-08	3	0.941337	4.16995	0.407109	4.09009	-0.130006	-0.0501517	-0.0798544	1.69292	-1.69292	-1.87359	-547.049	41.5186	1.0189	0.25	-1.77279	-8.62723	1.31506	13.7918
Cachemaille	1	10	400076161		VLVR		1	1	12	1	1	19	1	1	1	0	0	1	1	1	25	582		galt	20	1	7	10	10	2016-08-08	3	0.941337	4.16995	0.407109	4.09009	0.130006	0.0501517	0.0798544	1.69292	1.69292	1.87359	547.049	41.5186	1.0189	0.25	-1.77279	-8.62723	1.31506	13.7918
Cachemaille	1	10	400076161		HL	0	1	1	12	1	1	19	1	1	1	0	0	1	1	1	25	582		galt	20	1	7	10	10	2016-08-08	3												136.789	21.192
Cachemaille	1	10	400076161		HR	0	1	1	12	1	1	19	1	1	1	0	0	1	1	1	25	582		galt	20	1	7	10	10	2016-08-08	3												150.96	21.8495
Cachemaille	1	10	400076161		VL	0	1	1	12	1	1	19	1	1	1	0	0	1	1	1	25	582		galt	20	1	7	13	13	2016-08-09	3.25	4273.24	58.8895	8790.97	59.2995	1.30355	0.893507	0.410042	0.685522	0.314478	2.09092	4517.73	218.381	32.3519
Cachemaille	1	10	400076161		VR	1	1	1	12	1	1	19	1	1	1	0	0	1	1	1	25	582		galt	20	1	7	13	13	2016-08-09	3.25	2520.08	61.3365	6286.87	61.7362	1.32253	0.922833	0.399702	0.697772	0.302228	2.55911	3766.79	95.3902	31.2822
Cachemaille	1	10	400076161		VL-VR		1	1	12	1	1	19	1	1	1	0	0	1	1	1	25	582		galt	20	1	7	13	13	2016-08-09	3.25	-1.71207	2.44704	-2.44541	2.4367	0.018986	0.0293262	-0.0103402	1.22502	-1.22502	0.468198	-750.94	-39.1976	0.966935	0.5	-4.4262	-11.4798	0.847156	-66.9243
Cachemaille	1	10	400076161		VLVR		1	1	12	1	1	19	1	1	1	0	0	1	1	1	25	582		galt	20	1	7	13	13	2016-08-09	3.25	1.71207	2.44704	2.44541	2.4367	0.018986	0.0293262	0.0103402	1.22502	1.22502	0.468198	750.94	39.1976	0.966935	0.5	-1.00206	-6.58893	0.847156	11.4709
Cachemaille	1	10	400076161		HL	0	1	1	12	1	1	19	1	1	1	0	0	1	1	1	25	582		galt	20	1	7	13	13	2016-08-09	3.25												133.434	25.9399
Cachemaille	1	10	400076161		HR	0	1	1	12	1	1	19	1	1	1	0	0	1	1	1	25	582		galt	20	1	7	13	13	2016-08-09	3.25												155.328	26.6866
Cachemaille	1	10	400076161		VL	0	1	1	12	1	1	19	1	1	1	0	0	1	1	1	25	582		galt	20	1	7	16	16	2016-08-12	2.5	2624.63	19.2815	8001.79	19.7582	1.62229	1.1456	0.476689	0.70529	0.29471	3.10376	5377.16	196.553	25.216
Cachemaille	1	10	400076161		VR	1	1	1	12	1	1	19	1	1	1	0	0	1	1	1	25	582		galt	20	1	7	16	16	2016-08-12	2.5	2319.64	14.4168	7031.15	14.8737	1.61458	1.15769	0.45689	0.7164	0.2836	3.04947	4711.51	122.409	27.0295
Cachemaille	1	10	400076161		VL-VR		1	1	12	1	1	19	1	1	1	0	0	1	1	1	25	582		galt	20	1	7	16	16	2016-08-12	2.5	-0.29784	-4.86467	-0.947886	-4.88447	-0.00771296	0.0120859	-0.0197989	1.11094	-1.11094	-0.0542935	-665.647	-23.2454	1.07192	-0.25	-3.01197	-9.98223	0.733076	-50.9721
Cachemaille	1	10	400076161		VLVR		1	1	12	1	1	19	1	1	1	0	0	1	1	1	25	582		galt	20	1	7	16	16	2016-08-12	2.5	0.29784	4.86467	0.947886	4.88447	0.00771296	0.0120859	0.0197989	1.11094	1.11094	0.0542935	665.647	23.2454	1.07192	0.25	-2.41629	-8.08646	0.733076	-4.48133
Cachemaille	1	10	400076161		HL	0	1	1	12	1	1	19	1	1	1	0	0	1	1	1	25	582		galt	20	1	7	16	16	2016-08-12	2.5												139.215	23.0736
Cachemaille	1	10	400076161		HR	0	1	1	12	1	1	19	1	1	1	0	0	1	1	1	25	582		galt	20	1	7	16	16	2016-08-12	2.5												150.139	23.5999
Fardel	1	11	400089322	White line abscess (WLA),white line fissure (WLF), double sole (DS) and interdigital phlegnom (IP).	VL	1	1	1	12	1	1	19	1	1	1	0	0	2	2	3	118	732	6	galt	11	1	4	0	100	2016-08-10	2.25	3154.37	41.3099	4579.23	41.6957	1.29762	0.911799	0.385825	0.702519	0.297481	1.44533	1424.87	205.382	46.3815
Fardel	1	11	400089322		VR	0	1	1	12	1	1	19	1	1	1	0	0	2	2	3	118	732	6	galt	11	1	4	0	100	2016-08-10	2.25	3804.71	46.6149	4157.24	46.9847	1.29977	0.92995	0.369825	0.71531	0.28469	1.11219	352.529	234.102	41.5043
Fardel	1	11	400089322		VR-VL		1	1	12	1	1	19	1	1	1	0	0	2	2	3	118	732	6	galt	11	1	4	0	100	2016-08-10	2.25	0.635105	5.30497	-0.412101	5.28897	0.00215081	0.0181511	-0.0160003	1.27903	-1.27903	-0.33314	-1072.34	6.53494	0.894846
Fardel	1	11	400089322		VRVL		1	1	12	1	1	19	1	1	1	0	0	2	2	3	118	732	6	galt	11	1	4	0	100	2016-08-10	2.25	0.635105	5.30497	0.412101	5.28897	0.00215081	0.0181511	0.0160003	1.27903	1.27903	0.33314	1072.34	6.53494	0.894846
Fardel	1	11	400089322		HL	0	1	1	12	1	1	19	1	1	1	0	0	2	2	3	118	732	6	galt	11	1	4	0	100	2016-08-10	2.25												164.847	56.1551
Fardel	1	11	400089322		HR	0	1	1	12	1	1	19	1	1	1	0	0	2	2	3	118	732	6	galt	11	1	4	0	100	2016-08-10	2.25												125.822	57.0787
Fardel	1	11	400089322		VL	1	1	1	12	1	1	19	1	1	1	0	0	2	2	3	118	732	6	galt	11	1	4	1	1	2016-08-12	2.25	3157.63	20.3334	6040.99	20.7625	1.48224	1.05322	0.429025	0.710607	0.289393	1.94302	2883.36	159.463	50.3104
Fardel	1	11	400089322		VR	0	1	1	12	1	1	19	1	1	1	0	0	2	2	3	118	732	6	galt	11	1	4	1	1	2016-08-12	2.25	4256.6	15.0756	4469.55	15.4954	1.47511	1.0553	0.41981	0.715613	0.284387	1.08743	212.949	267.175	54.137
Fardel	1	11	400089322		VR-VL		1	1	12	1	1	19	1	1	1	0	0	2	2	3	118	732	6	galt	11	1	4	1	1	2016-08-12	2.25	1.07321	-5.25783	-1.53461	-5.26705	-0.00713789	0.00207647	-0.00921437	0.500583	-0.500583	-0.855592	-2670.41	25.2467	1.07606	0	0.438108	-1.12251	-0.778452	18.7118
Fardel	1	11	400089322		VRVL		1	1	12	1	1	19	1	1	1	0	0	2	2	3	118	732	6	galt	11	1	4	1	1	2016-08-12	2.25	1.07321	5.25783	1.53461	5.26705	0.00713789	0.00207647	0.00921437	0.500583	0.500583	0.855592	2670.41	25.2467	1.07606	0	0.438108	1.12251	-0.778452	18.7118
Fardel	1	11	400089322		HL	0	1	1	12	1	1	19	1	1	1	0	0	2	2	3	118	732	6	galt	11	1	4	1	1	2016-08-12	2.25												181.375	48.8101
Fardel	1	11	400089322		HR	0	1	1	12	1	1	19	1	1	1	0	0	2	2	3	118	732	6	galt	11	1	4	1	1	2016-08-12	2.25												126.096	50.3227
Fardel	1	11	400089322		VL	1	1	1	12	1	1	19	1	1	1	0	0	2	2	3	118	732	6	galt	11	1	4	4	4	2016-08-15	2.5	4529.94	26.7758	7032.09	27.1715	1.32324	0.927571	0.395665	0.699541	0.300459	1.56364	2502.15	141.944	58.5088
Fardel	1	11	400089322		VR	0	1	1	12	1	1	19	1	1	1	0	0	2	2	3	118	732	6	galt	11	1	4	4	4	2016-08-15	2.5	4601.52	16.7127	5451.3	17.1697	1.35633	0.899363	0.456964	0.66307	0.33693	1.22372	849.778	287.419	59.5176
Fardel	1	11	400089322		VR-VL		1	1	12	1	1	19	1	1	1	0	0	2	2	3	118	732	6	galt	11	1	4	4	4	2016-08-15	2.5	0.0699089	-10.0631	-1.54374	-10.0018	0.0330902	-0.0282081	0.0612983	-3.64715	3.64715	-0.339921	-1652.37	33.8816	1.01724	0.25	-0.565196	-1.13163	-4.92618	27.3467
Fardel	1	11	400089322		VRVL		1	1	12	1	1	19	1	1	1	0	0	2	2	3	118	732	6	galt	11	1	4	4	4	2016-08-15	2.5	0.0699089	10.0631	1.54374	10.0018	0.0330902	0.0282081	0.0612983	3.64715	3.64715	0.339921	1652.37	33.8816	1.01724	0.25	-0.565196	1.13163	2.36811	27.3467
Fardel	1	11	400089322		HL	0	1	1	12	1	1	19	1	1	1	0	0	2	2	3	118	732	6	galt	11	1	4	4	4	2016-08-15	2.5												164.601	51.665
Fardel	1	11	400089322		HR	0	1	1	12	1	1	19	1	1	1	0	0	2	2	3	118	732	6	galt	11	1	4	4	4	2016-08-15	2.5												157.967	52.5347
Fardel	1	11	400089322		VL	1	1	1	12	1	1	19	1	1	1	0	0	2	2	3	118	732	6	galt	11	1	4	7	7	2016-08-19	2.5	4254.4	17.3171	6938.69	17.6881	1.30616	0.935143	0.371022	0.714696	0.285304	1.58618	2684.29	173.334	39.0828
Fardel	1	11	400089322		VR	0	1	1	12	1	1	19	1	1	1	0	0	2	2	3	118	732	6	galt	11	1	4	7	7	2016-08-19	2.5	3859.03	14.0964	4146.26	14.478	1.26212	0.880489	0.381629	0.697402	0.302598	1.14761	287.231	263.765	34.2526
Fardel	1	11	400089322		VR-VL		1	1	12	1	1	19	1	1	1	0	0	2	2	3	118	732	6	galt	11	1	4	7	7	2016-08-19	2.5	-0.386096	-3.22073	-2.72698	-3.21013	-0.0440465	-0.0546541	0.0106075	-1.72945	1.72945	-0.438568	-2397.06	20.6889	0.876411	0.25	-1.0212	-2.31488	-3.00848	14.154
Fardel	1	11	400089322		VRVL		1	1	12	1	1	19	1	1	1	0	0	2	2	3	118	732	6	galt	11	1	4	7	7	2016-08-19	2.5	0.386096	3.22073	2.72698	3.21013	0.0440465	0.0546541	0.0106075	1.72945	1.72945	0.438568	2397.06	20.6889	0.876411	0.25	-0.249009	2.31488	0.450413	14.154
Fardel	1	11	400089322		HL	0	1	1	12	1	1	19	1	1	1	0	0	2	2	3	118	732	6	galt	11	1	4	7	7	2016-08-19	2.5												148.95	47.8
Fardel	1	11	400089322		HR	0	1	1	12	1	1	19	1	1	1	0	0	2	2	3	118	732	6	galt	11	1	4	7	7	2016-08-19	2.5												156.689	47.6832
Rohrbach	1	12	400103322	Septic arthritis of the distal interphalangeal joint (DIJ) with osteitis of the distal phalanx (P3) and a sole ulcer (SU)	VL	1	2	2	10	4	6	6	3	3	4	0	0	1	1	4	82	657	5	25	26	1	8	0	0	2016-10-29	4.5	3724.79	230.651	7189.23	232.056	2.45939	1.05347	1.40592	0.442953	0.557047	1.49299	3464.44	3.20238	2.12217
Rohrbach	1	12	400103322		VR	0	2	2	10	4	6	6	3	3	4	0	0	1	1	4	82	657	5	25	26	1	8	0	0	2016-10-29	4.5	10089.4	9.13936	9183.36	9.3589	1.65487	1.43533	0.21954	0.870137	0.129863	1.00238	-906.036	315.123	4.67014
Rohrbach	1	12	400103322		VR-VL		2	2	10	4	6	6	3	3	4	0	0	1	1	4	82	657	5	25	26	1	8	0	0	2016-10-29	4.5	6.21544	-221.511	1.94739	-222.698	-0.804515	0.381861	-1.18638	42.7184	-42.7184	-0.490612	-4370.48	97.988	2.20064
Rohrbach	1	12	400103322		VRVL		2	2	10	4	6	6	3	3	4	0	0	1	1	4	82	657	5	25	26	1	8	0	0	2016-10-29	4.5	6.21544	221.511	1.94739	222.698	0.804515	0.381861	1.18638	42.7184	42.7184	0.490612	4370.48	97.988	2.20064
Rohrbach	1	12	400103322		HL	0	2	2	10	4	6	6	3	3	4	0	0	1	1	4	82	657	5	25	26	1	8	0	0	2016-10-29	4.5												123.301	17.6998
Rohrbach	1	12	400103322		HR	0	2	2	10	4	6	6	3	3	4	0	0	1	1	4	82	657	5	25	26	1	8	0	0	2016-10-29	4.5												209.553	17.4501
Rohrbach	1	12	400103322		VL	1	2	2	10	4	6	6	3	3	4	0	0	1	1	4	82	657	5	25	26	1	8	1	1	2016-11-01	4	2906.68	19.8512	6260.7	20.4695	1.26444	0.646052	0.618388	0.511277	0.488723	2.07827	3354.02	31.41	13.7441
Rohrbach	1	12	400103322		VR	0	2	2	10	4	6	6	3	3	4	0	0	1	1	4	82	657	5	25	26	1	8	1	1	2016-11-01	4	9094.98	28.6496	13849.2	28.9187	1.30153	1.03251	0.269027	0.793362	0.206638	1.38729	4754.24	306.893	11.5989
Rohrbach	1	12	400103322		VR-VL		2	2	10	4	6	6	3	3	4	0	0	1	1	4	82	657	5	25	26	1	8	1	1	2016-11-01	4	6.04326	8.79847	7.41066	8.44911	0.0370943	0.386455	-0.349361	28.2085	-28.2085	-0.69098	1400.22	81.4308	0.843918	-0.5	-0.172182	5.46327	-14.51	-16.5571
Rohrbach	1	12	400103322		VRVL		2	2	10	4	6	6	3	3	4	0	0	1	1	4	82	657	5	25	26	1	8	1	1	2016-11-01	4	6.04326	8.79847	7.41066	8.44911	0.0370943	0.386455	0.349361	28.2085	28.2085	0.69098	1400.22	81.4308	0.843918	0.5	-0.172182	5.46327	-14.51	-16.5571
Rohrbach	1	12	400103322		HL	0	2	2	10	4	6	6	3	3	4	0	0	1	1	4	82	657	5	25	26	1	8	1	1	2016-11-01	4												173.438	16.2686
Rohrbach	1	12	400103322		HR	0	2	2	10	4	6	6	3	3	4	0	0	1	1	4	82	657	5	25	26	1	8	1	1	2016-11-01	4												153.459	16.8136
Rohrbach	1	12	400103322		VL	1	2	2	10	4	6	6	3	3	4	0	0	1	1	4	82	657	5	25	26	1	8	4	4	2016-11-04	4.25	2961.87	14.6092	3696.42	15.3404	1.43277	0.701513	0.731254	0.489681	0.510319	1.3136	734.553	39.9852	4.36583
Rohrbach	1	12	400103322		VR	0	2	2	10	4	6	6	3	3	4	0	0	1	1	4	82	657	5	25	26	1	8	4	4	2016-11-04	4.25	6289.92	30.071	13499.6	30.3853	1.49767	1.18336	0.314309	0.789291	0.210709	2.22862	7209.65	317.108	5.1682
Rohrbach	1	12	400103322		VR-VL		2	2	10	4	6	6	3	3	4	0	0	1	1	4	82	657	5	25	26	1	8	4	4	2016-11-04	4.25	3.25005	15.4619	9.57339	15.0449	0.0649	0.481845	-0.416945	29.961	-29.961	0.915015	6475.1	77.6052	1.18378	-0.25	-2.96539	7.62599	-12.7574	-20.3828
Rohrbach	1	12	400103322		VRVL		2	2	10	4	6	6	3	3	4	0	0	1	1	4	82	657	5	25	26	1	8	4	4	2016-11-04	4.25	3.25005	15.4619	9.57339	15.0449	0.0649	0.481845	0.416945	29.961	29.961	0.915015	6475.1	77.6052	1.18378	0.25	-2.96539	7.62599	-12.7574	-20.3828
Rohrbach	1	12	400103322		HL	0	2	2	10	4	6	6	3	3	4	0	0	1	1	4	82	657	5	25	26	1	8	4	4	2016-11-04	4.25												150.517	4.51299
Rohrbach	1	12	400103322		HR	0	2	2	10	4	6	6	3	3	4	0	0	1	1	4	82	657	5	25	26	1	8	4	4	2016-11-04	4.25												181.978	4.07888
Rohrbach	1	12	400103322		VL	1	2	2	10	4	6	6	3	3	4	0	0	1	1	4	82	657	5	25	26	1	8	7	7	2016-11-08	4.25	3853.81	18.4616	6445.88	19.0974	1.35379	0.718009	0.635778	0.530715	0.469285	1.80383	2592.06	24.7024	6.46467
Rohrbach	1	12	400103322		VR	0	2	2	10	4	6	6	3	3	4	0	0	1	1	4	82	657	5	25	26	1	8	7	7	2016-11-08	4.25	8478.09	24.4043	14400.6	24.7279	1.3648	1.04122	0.323588	0.762637	0.237363	1.84304	5922.55	328.672	5.62661
Rohrbach	1	12	400103322		VR-VL		2	2	10	4	6	6	3	3	4	0	0	1	1	4	82	657	5	25	26	1	8	7	7	2016-11-08	4.25	4.51589	5.94266	7.76832	5.63047	0.011016	0.323206	-0.31219	23.1923	-23.1923	0.0392131	3330.48	86.0191	0.870363	-0.25	-1.69955	5.82093	-19.5262	-11.9688
Rohrbach	1	12	400103322		VRVL		2	2	10	4	6	6	3	3	4	0	0	1	1	4	82	657	5	25	26	1	8	7	7	2016-11-08	4.25	4.51589	5.94266	7.76832	5.63047	0.011016	0.323206	0.31219	23.1923	23.1923	0.0392131	3330.48	86.0191	0.870363	0.25	-1.69955	5.82093	-19.5262	-11.9688
Rohrbach	1	12	400103322		HL	0	2	2	10	4	6	6	3	3	4	0	0	1	1	4	82	657	5	25	26	1	8	7	7	2016-11-08	4.25												156.456	3.12962
Rohrbach	1	12	400103322		HR	0	2	2	10	4	6	6	3	3	4	0	0	1	1	4	82	657	5	25	26	1	8	7	7	2016-11-08	4.25												179.636	5.04966
Rohrbach	1	12	400103322		VL	1	2	2	10	4	6	6	3	3	4	0	0	1	1	4	82	657	5	25	26	1	8	10	10	2016-11-11	4	1376.79	30.1474	5122.68	30.5969	0.92836	0.478887	0.449473	0.525547	0.474453	3.5665	3745.9	24.7598	10.5892
Rohrbach	1	12	400103322		VR	0	2	2	10	4	6	6	3	3	4	0	0	1	1	4	82	657	5	25	26	1	8	10	10	2016-11-11	4	6204.28	33.9623	10989.4	34.2924	1.70691	1.3768	0.330108	0.804285	0.195715	1.79508	4785.13	321.674	12.6371
Rohrbach	1	12	400103322		VR-VL		2	2	10	4	6	6	3	3	4	0	0	1	1	4	82	657	5	25	26	1	8	10	10	2016-11-11	4	4.71435	3.81487	5.72923	3.69551	0.778549	0.897914	-0.119365	27.8738	-27.8738	-1.77142	1039.23	85.7059	1.1934	-0.5	-1.50109	3.78183	-14.8446	-12.2821
Rohrbach	1	12	400103322		VRVL		2	2	10	4	6	6	3	3	4	0	0	1	1	4	82	657	5	25	26	1	8	10	10	2016-11-11	4	4.71435	3.81487	5.72923	3.69551	0.778549	0.897914	0.119365	27.8738	27.8738	1.77142	1039.23	85.7059	1.1934	0.5	-1.50109	3.78183	-14.8446	-12.2821
Rohrbach	1	12	400103322		HL	0	2	2	10	4	6	6	3	3	4	0	0	1	1	4	82	657	5	25	26	1	8	10	10	2016-11-11	4												138.069	16.3797
Rohrbach	1	12	400103322		HR	0	2	2	10	4	6	6	3	3	4	0	0	1	1	4	82	657	5	25	26	1	8	10	10	2016-11-11	4												200.057	16.8443
Rohrbach	1	12	400103322		VL	1	2	2	10	4	6	6	3	3	4	0	0	1	1	4	82	657	5	25	26	1	8	13	13	2016-11-15	3.75	1710.29	21.2338	6222.02	21.806	1.47408	0.901887	0.572189	0.608322	0.391678	3.8722	4511.73	25.4844	9.91146
Rohrbach	1	12	400103322		VR	0	2	2	10	4	6	6	3	3	4	0	0	1	1	4	82	657	5	25	26	1	8	13	13	2016-11-15	3.75	3160.55	21.7678	8211.3	22.1875	1.48263	1.06294	0.419688	0.715182	0.284818	2.65698	5050.75	329.234	10.4571
Rohrbach	1	12	400103322		VR-VL		2	2	10	4	6	6	3	3	4	0	0	1	1	4	82	657	5	25	26	1	8	13	13	2016-11-15	3.75	1.41627	0.533981	1.94265	0.38148	0.00855281	0.161054	-0.152501	10.686	-10.686	-1.21521	539.02	85.6312	1.05505	-0.75	-4.79917	-0.00473838	-32.0325	-12.3568
Rohrbach	1	12	400103322		VRVL		2	2	10	4	6	6	3	3	4	0	0	1	1	4	82	657	5	25	26	1	8	13	13	2016-11-15	3.75	1.41627	0.533981	1.94265	0.38148	0.00855281	0.161054	0.152501	10.686	10.686	1.21521	539.02	85.6312	1.05505	0.75	-4.79917	-0.00473838	-32.0325	-12.3568
Rohrbach	1	12	400103322		HL	0	2	2	10	4	6	6	3	3	4	0	0	1	1	4	82	657	5	25	26	1	8	13	13	2016-11-15	3.75												160.174	5.1899
Rohrbach	1	12	400103322		HR	0	2	2	10	4	6	6	3	3	4	0	0	1	1	4	82	657	5	25	26	1	8	13	13	2016-11-15	3.75												179.795	6.13331
Rohrbach	1	12	400103322		VL	1	2	2	10	4	6	6	3	3	4	0	0	1	1	4	82	657	5	25	26	1	8	16	16	2016-11-18	3	3853.49	21.6989	6721.08	22.1598	1.37374	0.912888	0.460855	0.664325	0.335675	1.85304	2867.59	69.4887	48.4652
Rohrbach	1	12	400103322		VR	0	2	2	10	4	6	6	3	3	4	0	0	1	1	4	82	657	5	25	26	1	8	16	16	2016-11-18	3	3703.69	13.8734	6391.37	14.2701	1.37105	0.974279	0.396768	0.709802	0.290198	1.82294	2687.68	294.98	49.5056
Rohrbach	1	12	400103322		VR-VL		2	2	10	4	6	6	3	3	4	0	0	1	1	4	82	657	5	25	26	1	8	16	16	2016-11-18	3	-0.146285	-7.82556	-0.321975	-7.88964	-0.00269598	0.0613912	-0.0640872	4.54773	-4.54773	-0.0300981	-179.906	61.8685	1.02147	-1.5	-6.36172	-2.26937	-38.1707	-36.1195
Rohrbach	1	12	400103322		VRVL		2	2	10	4	6	6	3	3	4	0	0	1	1	4	82	657	5	25	26	1	8	16	16	2016-11-18	3	0.146285	7.82556	0.321975	7.88964	0.00269598	0.0613912	0.0640872	4.54773	4.54773	0.0300981	179.906	61.8685	1.02147	1.5	-6.06915	-1.62542	-38.1707	-36.1195
Rohrbach	1	12	400103322		HL	0	2	2	10	4	6	6	3	3	4	0	0	1	1	4	82	657	5	25	26	1	8	16	16	2016-11-18	3												166.85	27.1736
Rohrbach	1	12	400103322		HR	0	2	2	10	4	6	6	3	3	4	0	0	1	1	4	82	657	5	25	26	1	8	16	16	2016-11-18	3												179.934	25.559
Rohrbach	1	12	400103322		VL	1	2	2	10	4	6	6	3	3	4	0	0	1	1	4	82	657	5	25	26	1	8	19	19	2016-11-22	3	4130.53	11.2043	8707.99	11.671	1.34939	0.882619	0.466772	0.653545	0.346455	2.23051	4577.46	116.848	26.1975
Rohrbach	1	12	400103322		VR	0	2	2	10	4	6	6	3	3	4	0	0	1	1	4	82	657	5	25	26	1	8	19	19	2016-11-22	3	3359.9	9.77569	5369.8	10.1267	1.38291	1.03192	0.351	0.746126	0.253874	1.84116	2009.9	241.182	25.2083
Rohrbach	1	12	400103322		VR-VL		2	2	10	4	6	6	3	3	4	0	0	1	1	4	82	657	5	25	26	1	8	19	19	2016-11-22	3	-0.752569	-1.42856	-3.25996	-1.54434	0.0335241	0.149296	-0.115772	9.25802	-9.25802	-0.38935	-2567.56	34.7273	0.962241	-1.5	-6.96801	-5.20735	-33.4604	-63.2607
Rohrbach	1	12	400103322		VRVL		2	2	10	4	6	6	3	3	4	0	0	1	1	4	82	657	5	25	26	1	8	19	19	2016-11-22	3	0.752569	1.42856	3.25996	1.54434	0.0335241	0.149296	0.115772	9.25802	9.25802	0.38935	2567.56	34.7273	0.962241	1.5	-5.46287	1.31256	-33.4604	-63.2607
Rohrbach	1	12	400103322		HL	0	2	2	10	4	6	6	3	3	4	0	0	1	1	4	82	657	5	25	26	1	8	19	19	2016-11-22	3												177.351	23.7212
Rohrbach	1	12	400103322		HR	0	2	2	10	4	6	6	3	3	4	0	0	1	1	4	82	657	5	25	26	1	8	19	19	2016-11-22	3												166.043	22.7875
Oberli	1	13	400107592	Horn fissure (HF) and white line abscess (WLA) with bone involvement (a fragment of the distal phalanx (P3) visible)	VL	0	1	2	1	2	2	1	1	1	1	0	0	1	1	5	13	348			11	1	4	0	0	2016-03-06	2.5												104.198	16.0989
Oberli	1	13	400107592		VR	0	1	2	1	2	2	1	1	1	1	0	0	1	1	5	13	348			11	1	4	0	0	2016-03-06	2.5												88.2056	15.418
Oberli	1	13	400107592		HL	0	1	2	1	2	2	1	1	1	1	0	0	1	1	5	13	348			11	1	4	0	0	2016-03-06	2.5	8669	17.5986	20687.1	17.9107	0.88154	0.569488	0.312052	0.645273	0.354727	2.36382	12018.1	75.3018	15.8818
Oberli	1	13	400107592		HR	1	1	2	1	2	2	1	1	1	1	0	0	1	1	5	13	348			11	1	4	0	0	2016-03-06	2.5	11164.3	11.5404	19783.8	11.8585	0.868317	0.550188	0.318129	0.632284	0.367716	1.91193	8619.54	76.7078	14.6338
Oberli	1	13	400107592		HL-HR		1	2	1	2	2	1	1	1	1	0	0	1	1	5	13	348			11	1	4	0	0	2016-03-06	2.5	-2.43678	6.05821	0.882108	6.05213	0.0132232	0.0193005	-0.00607729	1.2989	-1.2989	0.451897	3398.54	-0.924942	1.08528
Oberli	1	13	400107592		HLHR		1	2	1	2	2	1	1	1	1	0	0	1	1	5	13	348			11	1	4	0	0	2016-03-06	2.5	2.43678	6.05821	0.882108	6.05213	0.0132232	0.0193005	0.00607729	1.2989	1.2989	0.451897	3398.54	0.924942	1.08528
Oberli	1	13	400107592		VL	0	1	2	1	2	2	1	1	1	1	0	0	1	1	5	13	348			11	1	4	1	1	2017-03-07	3.25												107.646	11.8091
Oberli	1	13	400107592		VR	0	1	2	1	2	2	1	1	1	1	0	0	1	1	5	13	348			11	1	4	1	1	2017-03-07	3.25												88.7236	10.7247
Oberli	1	13	400107592		HL	0	1	2	1	2	2	1	1	1	1	0	0	1	1	5	13	348			11	1	4	1	1	2017-03-07	3.25	10559.3	15.8224	26606.2	16.092	0.863178	0.593515	0.269663	0.6879	0.3121	2.56966	16046.9	91.5672	19.8538
Oberli	1	13	400107592		HR	1	1	2	1	2	2	1	1	1	1	0	0	1	1	5	13	348			11	1	4	1	1	2017-03-07	3.25	8978.73	11.4262	15724.8	11.7494	0.85834	0.535109	0.32323	0.626309	0.373691	1.83215	6746.04	49.4529	25.2947
Oberli	1	13	400107592		HL-HR		1	2	1	2	2	1	1	1	1	0	0	1	1	5	13	348			11	1	4	1	1	2017-03-07	3.25	1.54349	4.39621	10.6264	4.34264	0.00483815	0.0584058	-0.0535676	6.15909	-6.15909	0.737505	9300.91	29.864	0.7849	0.75	3.98027	9.7443	4.86019	30.789
Oberli	1	13	400107592		HLHR		1	2	1	2	2	1	1	1	1	0	0	1	1	5	13	348			11	1	4	1	1	2017-03-07	3.25	1.54349	4.39621	10.6264	4.34264	0.00483815	0.0584058	0.0535676	6.15909	6.15909	0.737505	9300.91	29.864	0.7849	0.75	-0.89329	9.7443	4.86019	28.9391
Oberli	1	13	400107592		VL	0	1	2	1	2	2	1	1	1	1	0	0	1	1	5	13	348			11	1	4	4	4	2017-03-10	3.25												100.836	12.442
Oberli	1	13	400107592		VR	0	1	2	1	2	2	1	1	1	1	0	0	1	1	5	13	348			11	1	4	4	4	2017-03-10	3.25												96.0052	13.4691
Oberli	1	13	400107592		HL	0	1	2	1	2	2	1	1	1	1	0	0	1	1	5	13	348			11	1	4	4	4	2017-03-10	3.25	10611.3	11.0844	31059.3	11.3156	0.79341	0.562139	0.23127	0.70748	0.29252	2.97394	20448	120.388	16.5068
Oberli	1	13	400107592		HR	1	1	2	1	2	2	1	1	1	1	0	0	1	1	5	13	348			11	1	4	4	4	2017-03-10	3.25	7013.78	6.36597	13200	6.63582	0.781753	0.51191	0.269844	0.660536	0.339464	2.11278	6186.25	20.9414	21.2644
Oberli	1	13	400107592		HL-HR		1	2	1	2	2	1	1	1	1	0	0	1	1	5	13	348			11	1	4	4	4	2017-03-10	3.25	3.51324	4.71839	17.4407	4.67981	0.0116564	0.05023	-0.0385735	4.69441	-4.69441	0.861164	14261.7	70.3651	0.776265	0.75	5.95002	16.5586	3.3955	71.2901
Oberli	1	13	400107592		HLHR		1	2	1	2	2	1	1	1	1	0	0	1	1	5	13	348			11	1	4	4	4	2017-03-10	3.25	3.51324	4.71839	17.4407	4.67981	0.0116564	0.05023	0.0385735	4.69441	4.69441	0.861164	14261.7	70.3651	0.776265	0.75	1.07646	16.5586	3.3955	69.4402
Oberli	1	13	400107592		VL	0	1	2	1	2	2	1	1	1	1	0	0	1	1	5	13	348			11	1	4	7	7	2017-03-13	2.75												114.969	13.9352
Oberli	1	13	400107592		VR	0	1	2	1	2	2	1	1	1	1	0	0	1	1	5	13	348			11	1	4	7	7	2017-03-13	2.75												89.8724	13.5312
Oberli	1	13	400107592		HL	0	1	2	1	2	2	1	1	1	1	0	0	1	1	5	13	348			11	1	4	7	7	2017-03-13	2.75	10231	31.1142	33412.2	31.3843	0.718644	0.448545	0.270099	0.619565	0.380435	3.44065	23181.2	103.51	16.8093
Oberli	1	13	400107592		HR	1	1	2	1	2	2	1	1	1	1	0	0	1	1	5	13	348			11	1	4	7	7	2017-03-13	2.75	14318.1	36.8944	28495.5	37.1643	0.718562	0.448652	0.26991	0.622533	0.377467	2.05457	14177.4	48.1081	16.384
Oberli	1	13	400107592		HL-HR		1	2	1	2	2	1	1	1	1	0	0	1	1	5	13	348			11	1	4	7	7	2017-03-13	2.75	-3.99131	-5.78019	4.80145	-5.78001	8.25513e-05	-0.000106583	0.000189135	-0.296815	0.296815	1.38608	9003.78	36.5404	1.02596	0.25	-1.55453	3.91934	-1.59572	37.4654
Oberli	1	13	400107592		HLHR		1	2	1	2	2	1	1	1	1	0	0	1	1	5	13	348			11	1	4	7	7	2017-03-13	2.75	3.99131	5.78019	4.80145	5.78001	8.25513e-05	0.000106583	0.000189135	0.296815	0.296815	1.38608	9003.78	36.5404	1.02596	0.25	1.55453	3.91934	-1.00209	35.6155
Waeber	1	15	400108812	Sole Ulcer (SU) on the medial claw with involvement of the distal phalanx (P3)	VL	0	1	2	1	2	2	1	1	1	1	0	0	1	1	6	74	650	3	25	6	1	3	0	0	2017-04-07	3.25												175.378	25.8471
Waeber	1	15	400108812		VR	0	1	2	1	2	2	1	1	1	1	0	0	1	1	6	74	650	3	25	6	1	3	0	0	2017-04-07	3.25												179.287	23.7577
Waeber	1	15	400108812		HL	0	1	2	1	2	2	1	1	1	1	0	0	1	1	6	74	650	3	25	6	1	3	0	0	2017-04-07	3.25	9235.07	33.3778	23101.1	33.7861	1.25081	0.842452	0.408356	0.672309	0.327691	2.49686	13866	208.363	36.2167
Waeber	1	15	400108812		HR	1	1	2	1	2	2	1	1	1	1	0	0	1	1	6	74	650	3	25	6	1	3	0	0	2017-04-07	3.25	6978.55	27.9246	12916.1	28.3534	1.22611	0.797326	0.428781	0.649706	0.350294	1.85188	5937.59	58.536	32.9638
Waeber	1	15	400108812		HL-HR		1	2	1	2	2	1	1	1	1	0	0	1	1	6	74	650	3	25	6	1	3	0	0	2017-04-07	3.25	2.20363	5.4532	9.94625	5.43277	0.0247005	0.0451261	-0.0204256	2.26024	-2.26024	0.644981	7928.44	56.1362	1.09868
Waeber	1	15	400108812		HLHR		1	2	1	2	2	1	1	1	1	0	0	1	1	6	74	650	3	25	6	1	3	0	0	2017-04-07	3.25	2.20363	5.4532	9.94625	5.43277	0.0247005	0.0451261	0.0204256	2.26024	2.26024	0.644981	7928.44	56.1362	1.09868
Waeber	1	15	400108812		VL	0	1	2	1	2	2	1	1	1	1	0	0	1	1	6	74	650	3	25	6	1	3	1	1	2017-04-08	3.5												202.509	21.8696
Waeber	1	15	400108812		VR	0	1	2	1	2	2	1	1	1	1	0	0	1	1	6	74	650	3	25	6	1	3	1	1	2017-04-08	3.5												163.265	23.1914
Waeber	1	15	400108812		HL	0	1	2	1	2	2	1	1	1	1	0	0	1	1	6	74	650	3	25	6	1	3	1	1	2017-04-08	3.5	8065.95	18.1601	19367.4	18.57	1.45724	1.0473	0.409934	0.717785	0.282215	2.38327	11301.5	217.286	32.3393
Waeber	1	15	400108812		HR	1	1	2	1	2	2	1	1	1	1	0	0	1	1	6	74	650	3	25	6	1	3	1	1	2017-04-08	3.5	5836.38	14.2319	18120.5	14.7402	1.45493	0.946591	0.508343	0.650244	0.349756	3.62241	12284.1	73.9801	30.2997
Waeber	1	15	400108812		HL-HR		1	2	1	2	2	1	1	1	1	0	0	1	1	6	74	650	3	25	6	1	3	1	1	2017-04-08	3.5	2.17732	3.92823	1.21768	3.82982	0.00230476	0.100714	-0.0984089	6.75407	-6.75407	-1.23914	-982.672	49.201	1.06731	0.25	-0.0263131	-8.72857	4.49383	-6.93519
Waeber	1	15	400108812		HLHR		1	2	1	2	2	1	1	1	1	0	0	1	1	6	74	650	3	25	6	1	3	1	1	2017-04-08	3.5	2.17732	3.92823	1.21768	3.82982	0.00230476	0.100714	0.0984089	6.75407	6.75407	1.23914	982.672	49.201	1.06731	0.25	-0.0263131	-8.72857	4.49383	-6.93519
Waeber	1	15	400108812		VL	0	1	2	1	2	2	1	1	1	1	0	0	1	1	6	74	650	3	25	6	1	3	4	4	2017-04-11	3												179.382	26.6268
Waeber	1	15	400108812		VR	0	1	2	1	2	2	1	1	1	1	0	0	1	1	6	74	650	3	25	6	1	3	4	4	2017-04-11	3												188.982	24.8101
Waeber	1	15	400108812		HL	0	1	2	1	2	2	1	1	1	1	0	0	1	1	6	74	650	3	25	6	1	3	4	4	2017-04-11	3	10383.4	24.2564	18813.4	24.587	1.2967	0.96602	0.330677	0.74305	0.25695	1.95488	8429.94	231.527	31.1463
Waeber	1	15	400108812		HR	1	1	2	1	2	2	1	1	1	1	0	0	1	1	6	74	650	3	25	6	1	3	4	4	2017-04-11	3	6856.61	16.5736	15917.3	17.0507	1.31524	0.838174	0.477062	0.634136	0.365864	2.43223	9060.64	45.0304	29.5512
Waeber	1	15	400108812		HL-HR		1	2	1	2	2	1	1	1	1	0	0	1	1	6	74	650	3	25	6	1	3	4	4	2017-04-11	3	3.44416	7.68277	2.82824	7.53639	-0.0185382	0.127846	-0.146385	10.8914	-10.8914	-0.477353	-630.704	67.435	1.05398	-0.25	1.24053	-7.11801	8.63115	11.2988
Waeber	1	15	400108812		HLHR		1	2	1	2	2	1	1	1	1	0	0	1	1	6	74	650	3	25	6	1	3	4	4	2017-04-11	3	3.44416	7.68277	2.82824	7.53639	0.0185382	0.127846	0.146385	10.8914	10.8914	0.477353	630.704	67.435	1.05398	0.25	1.24053	-7.11801	8.63115	11.2988
Anstalten	1	16	400111272	Septic arthritis of the distal interphalangeal joint (DIJ), sole ulcer (SU) and abscess (2x Surgery)	VL	0	2	2	4	4	4	5	2	2	14	1	1	1	1	4	9	262	0		58	1	19	0	0	2017-06-23	3												56.777	6.57421
Anstalten	1	16	400111272		VR	0	2	2	4	4	4	5	2	2	14	1	1	1	1	4	9	262	0		58	1	19	0	0	2017-06-23	3												82.4848	7.80368
Anstalten	1	16	400111272		HL	0	2	2	4	4	4	5	2	2	14	1	1	1	1	4	9	262	0		58	1	19	0	0	2017-06-23	3	8621.68	75.3186	31820.5	75.6418	0.995723	0.672612	0.32311	0.67519	0.32481	3.75023	23198.8	90.3503	3.43383
Anstalten	1	16	400111272		HR	1	2	2	4	4	4	5	2	2	14	1	1	1	1	4	9	262	0		58	1	19	0	0	2017-06-23	3	5704.83	63.018	10223.4	63.3903	0.99058	0.618247	0.372333	0.624265	0.375735	1.85161	4518.56	4.58332	2.12768
Anstalten	1	16	400111272		HL-HR		2	2	4	4	4	5	2	2	14	1	1	1	1	4	9	262	0		58	1	19	0	0	2017-06-23	3	2.84849	12.3007	21.0909	12.2514	0.00514247	0.0543649	-0.0492224	5.09248	-5.09248	1.89862	18680.3	90.3442	1.61388
Anstalten	1	16	400111272		HLHR		2	2	4	4	4	5	2	2	14	1	1	1	1	4	9	262	0		58	1	19	0	0	2017-06-23	3	2.84849	12.3007	21.0909	12.2514	0.00514247	0.0543649	0.0492224	5.09248	5.09248	1.89862	18680.3	90.3442	1.61388
Anstalten	1	16	400111272		VL	0	2	2	4	4	4	5	2	2	14	1	1	1	1	4	9	262	0		58	1	19	1	1	2017-06-27	3.5												70.8142	14.7016
Anstalten	1	16	400111272		VR	0	2	2	4	4	4	5	2	2	14	1	1	1	1	4	9	262	0		58	1	19	1	1	2017-06-27	3.5												67.8125	15.0328
Anstalten	1	16	400111272		HL	0	2	2	4	4	4	5	2	2	14	1	1	1	1	4	9	262	0		58	1	19	1	1	2017-06-27	3.5	8573.34	16.4051	29739.7	16.7209	1.04877	0.733018	0.315751	0.696967	0.303033	3.6001	21166.3	88.2562	4.88835
Anstalten	1	16	400111272		HR	1	2	2	4	4	4	5	2	2	14	1	1	1	1	4	9	262	0		58	1	19	1	1	2017-06-27	3.5	5498.03	8.16547	8969.63	8.5604	1.06624	0.671302	0.394935	0.629567	0.370433	1.77825	3471.61	9.36817	4.17039
Anstalten	1	16	400111272		HL-HR		2	2	4	4	4	5	2	2	14	1	1	1	1	4	9	262	0		58	1	19	1	1	2017-06-27	3.5	3.00324	8.23967	20.2833	8.16049	-0.017467	0.0617166	-0.0791835	6.74	-6.74	1.82185	17694.7	80.8077	1.17216	0.5	0.154753	-0.807692	1.64752	-9.53644
Anstalten	1	16	400111272		HLHR		2	2	4	4	4	5	2	2	14	1	1	1	1	4	9	262	0		58	1	19	1	1	2017-06-27	3.5	3.00324	8.23967	20.2833	8.16049	0.017467	0.0617166	0.0791835	6.74	6.74	1.82185	17694.7	80.8077	1.17216	0.5	0.154753	-0.807692	1.64752	-9.53644
Anstalten	1	16	400111272		VL	0	2	2	4	4	4	5	2	2	14	1	1	1	1	4	9	262	0		58	1	19	4	4	2017-06-30	3.5												70.2144	14.2573
Anstalten	1	16	400111272		VR	0	2	2	4	4	4	5	2	2	14	1	1	1	1	4	9	262	0		58	1	19	4	4	2017-06-30	3.5												70.9833	12.2522
Anstalten	1	16	400111272		HL	0	2	2	4	4	4	5	2	2	14	1	1	1	1	4	9	262	0		58	1	19	4	4	2017-06-30	3.5	10047.2	10.2587	34855.6	10.5264	1.05057	0.782901	0.267673	0.743868	0.256132	3.63813	24808.4	101.902	7.44599
Anstalten	1	16	400111272		HR	1	2	2	4	4	4	5	2	2	14	1	1	1	1	4	9	262	0		58	1	19	4	4	2017-06-30	3.5	4809.47	17.9256	9151.97	18.327	1.04377	0.642337	0.401431	0.614921	0.385079	1.99234	4342.49	3.38369	1.06916
Anstalten	1	16	400111272		HL-HR		2	2	4	4	4	5	2	2	14	1	1	1	1	4	9	262	0		58	1	19	4	4	2017-06-30	3.5	5.11497	-7.66683	25.1012	-7.80059	0.00680585	0.140564	-0.133758	12.8947	-12.8947	1.64579	20465.9	93.5724	6.96434	0.5	2.26649	4.01026	7.80222	3.22821
Anstalten	1	16	400111272		HLHR		2	2	4	4	4	5	2	2	14	1	1	1	1	4	9	262	0		58	1	19	4	4	2017-06-30	3.5	5.11497	7.66683	25.1012	7.80059	0.00680585	0.140564	0.133758	12.8947	12.8947	1.64579	20465.9	93.5724	6.96434	0.5	2.26649	4.01026	7.80222	3.22821
Anstalten	1	16	400111272		VL	0	2	2	4	4	4	5	2	2	14	1	1	1	1	4	9	262	0		58	1	19	7	7	2017-07-03	3.5												63.0763	21.0149
Anstalten	1	16	400111272		VR	0	2	2	4	4	4	5	2	2	14	1	1	1	1	4	9	262	0		58	1	19	7	7	2017-07-03	3.5												80.1997	19.6204
Anstalten	1	16	400111272		HL	0	2	2	4	4	4	5	2	2	14	1	1	1	1	4	9	262	0		58	1	19	7	7	2017-07-03	3.5	11639.1	49.9643	33440.5	50.2496	1.00715	0.72193	0.285224	0.715048	0.284952	2.92702	21801.4	95.8875	6.86102
Anstalten	1	16	400111272		HR	1	2	2	4	4	4	5	2	2	14	1	1	1	1	4	9	262	0		58	1	19	7	7	2017-07-03	3.5	5419.46	56.022	11369.7	56.4339	1.03986	0.627919	0.411944	0.607508	0.392492	2.21604	5950.26	9.19026	4.21175
Anstalten	1	16	400111272		HL-HR		2	2	4	4	4	5	2	2	14	1	1	1	1	4	9	262	0		58	1	19	7	7	2017-07-03	3.5	6.0739	-6.05766	21.5535	-6.18438	-0.0327094	0.0940108	-0.12672	10.7541	-10.7541	0.710985	15851.1	82.5077	1.62902	0.5	3.22542	0.462559	5.6616	-7.83646
Anstalten	1	16	400111272		HLHR		2	2	4	4	4	5	2	2	14	1	1	1	1	4	9	262	0		58	1	19	7	7	2017-07-03	3.5	6.0739	6.05766	21.5535	6.18438	0.0327094	0.0940108	0.12672	10.7541	10.7541	0.710985	15851.1	82.5077	1.62902	0.5	3.22542	0.462559	5.6616	-7.83646
Anstalten	1	16	400111272		VL	0	2	2	4	4	4	5	2	2	14	1	1	1	1	4	9	262	0		58	1	19	10	10	2017-07-06	3.25												65.0206	19.6217
Anstalten	1	16	400111272		VR	0	2	2	4	4	4	5	2	2	14	1	1	1	1	4	9	262	0		58	1	19	10	10	2017-07-06	3.25												79.7018	18.2134
Anstalten	1	16	400111272		HL	0	2	2	4	4	4	5	2	2	14	1	1	1	1	4	9	262	0		58	1	19	10	10	2017-07-06	3.25	13674.9	33.9007	27204.7	34.1688	1.00271	0.734612	0.268097	0.732058	0.267942	2.11853	13529.8	91.3666	15.1349
Anstalten	1	16	400111272		HR	1	2	2	4	4	4	5	2	2	14	1	1	1	1	4	9	262	0		58	1	19	10	10	2017-07-06	3.25	4657.7	8.15573	8697.01	8.50156	1.08678	0.740946	0.34583	0.684172	0.315828	1.9516	4039.31	13.6236	13.9192
Anstalten	1	16	400111272		HL-HR		2	2	4	4	4	5	2	2	14	1	1	1	1	4	9	262	0		58	1	19	10	10	2017-07-06	3.25	8.80582	25.745	18.0739	25.6673	-0.0840677	-0.00633427	-0.0777334	4.78852	-4.78852	0.166935	9490.48	74.0479	1.08734	0.25	5.95734	-3.01708	-0.303966	-16.2963
Anstalten	1	16	400111272		HLHR		2	2	4	4	4	5	2	2	14	1	1	1	1	4	9	262	0		58	1	19	10	10	2017-07-06	3.25	8.80582	25.745	18.0739	25.6673	0.0840677	0.00633427	0.0777334	4.78852	4.78852	0.166935	9490.48	74.0479	1.08734	0.25	5.95734	-3.01708	-0.303966	-16.2963
Anstalten	1	16	400111272		VL	0	2	2	4	4	4	5	2	2	14	1	1	1	1	4	9	262	0		58	1	19	13	13	2017-07-10	3.25												73.4298	15.8514
Anstalten	1	16	400111272		VR	0	2	2	4	4	4	5	2	2	14	1	1	1	1	4	9	262	0		58	1	19	13	13	2017-07-10	3.25												74.0164	14.7881
Anstalten	1	16	400111272		HL	0	2	2	4	4	4	5	2	2	14	1	1	1	1	4	9	262	0		58	1	19	13	13	2017-07-10	3.25	10226.5	34.2742	36396	34.5707	1.12732	0.83085	0.296469	0.737088	0.262912	3.56444	26169.4	91.2312	11.7864
Anstalten	1	16	400111272		HR	1	2	2	4	4	4	5	2	2	14	1	1	1	1	4	9	262	0		58	1	19	13	13	2017-07-10	3.25	4523.63	29.2088	7773.78	29.6051	1.14206	0.745816	0.396244	0.653291	0.346709	1.80719	3250.15	4.32222	9.52635
Anstalten	1	16	400111272		HL-HR		2	2	4	4	4	5	2	2	14	1	1	1	1	4	9	262	0		58	1	19	13	13	2017-07-10	3.25	5.56924	5.06537	27.9514	4.9656	-0.01474	0.0850344	-0.0997745	8.37975	-8.37975	1.75725	22919.3	90.9533	1.23724	0.25	2.72076	6.8604	3.28726	0.609132
Anstalten	1	16	400111272		HLHR		2	2	4	4	4	5	2	2	14	1	1	1	1	4	9	262	0		58	1	19	13	13	2017-07-10	3.25	5.56924	5.06537	27.9514	4.9656	0.01474	0.0850344	0.0997745	8.37975	8.37975	1.75725	22919.3	90.9533	1.23724	0.25	2.72076	6.8604	3.28726	0.609132
Anstalten	1	16	400111272		VL	0	2	2	4	4	4	5	2	2	14	1	1	1	1	4	9	262	0		58	1	19	16	16	2017-07-13	3.5												74.8943	16.2573
Anstalten	1	16	400111272		VR	0	2	2	4	4	4	5	2	2	14	1	1	1	1	4	9	262	0		58	1	19	16	16	2017-07-13	3.5												75.5551	13.5609
Anstalten	1	16	400111272		HL	0	2	2	4	4	4	5	2	2	14	1	1	1	1	4	9	262	0		58	1	19	16	16	2017-07-13	3.5	8205.8	13.867	33421.3	14.1901	1.1413	0.818202	0.3231	0.716485	0.283515	4.44204	25215.5	90.0872	7.76593
Anstalten	1	16	400111272		HR	1	2	2	4	4	4	5	2	2	14	1	1	1	1	4	9	262	0		58	1	19	16	16	2017-07-13	3.5	4223.45	9.87691	9311.53	10.2819	1.06267	0.657707	0.404961	0.618017	0.381983	2.28273	5088.08	5.97162	5.78337
Anstalten	1	16	400111272		HL-HR		2	2	4	4	4	5	2	2	14	1	1	1	1	4	9	262	0		58	1	19	16	16	2017-07-13	3.5	3.88902	3.99011	23.5447	3.90825	0.0786335	0.160494	-0.0818609	9.84681	-9.84681	2.15931	20127.4	87.5667	1.3428	0.5	1.04053	2.45372	4.75433	-2.77742
Anstalten	1	16	400111272		HLHR		2	2	4	4	4	5	2	2	14	1	1	1	1	4	9	262	0		58	1	19	16	16	2017-07-13	3.5	3.88902	3.99011	23.5447	3.90825	0.0786335	0.160494	0.0818609	9.84681	9.84681	2.15931	20127.4	87.5667	1.3428	0.5	1.04053	2.45372	4.75433	-2.77742
Anstalten	1	16	400111272		VL	0	2	2	4	4	4	5	2	2	14	1	1	1	1	4	9	262	0		58	1	19	19	19	2017-07-17	3.5												75.8814	12.126
Anstalten	1	16	400111272		VR	0	2	2	4	4	4	5	2	2	14	1	1	1	1	4	9	262	0		58	1	19	19	19	2017-07-17	3.5												72.3866	10.7308
Anstalten	1	16	400111272		HL	0	2	2	4	4	4	5	2	2	14	1	1	1	1	4	9	262	0		58	1	19	19	19	2017-07-17	3.5	11846.3	16.129	37582	16.4188	1.03938	0.749668	0.28971	0.720439	0.279561	3.32079	25735.7	96.7809	9.21242
Anstalten	1	16	400111272		HR	1	2	2	4	4	4	5	2	2	14	1	1	1	1	4	9	262	0		58	1	19	19	19	2017-07-17	3.5	4518.6	5.58716	9687.87	5.97545	1.01262	0.624324	0.388293	0.616476	0.383524	2.14632	5169.27	7.63173	4.40533
Anstalten	1	16	400111272		HL-HR		2	2	4	4	4	5	2	2	14	1	1	1	1	4	9	262	0		58	1	19	19	19	2017-07-17	3.5	7.15598	10.5419	27.2404	10.4433	0.0267609	0.125343	-0.0985825	10.3963	-10.3963	1.17447	20566.4	85.3816	2.0912	0.5	4.3075	6.14942	5.30381	-4.96256
Anstalten	1	16	400111272		HLHR		2	2	4	4	4	5	2	2	14	1	1	1	1	4	9	262	0		58	1	19	19	19	2017-07-17	3.5	7.15598	10.5419	27.2404	10.4433	0.0267609	0.125343	0.0985825	10.3963	10.3963	1.17447	20566.4	85.3816	2.0912	0.5	4.3075	6.14942	5.30381	-4.96256
Anstalten	1	16	400111272		VL	0	2	2	4	4	4	5	2	2	14	1	1	1	1	4	9	262	0		58	1	19	22	22	2017-07-19	3.5												73.2759	16.3777
Anstalten	1	16	400111272		VR	0	2	2	4	4	4	5	2	2	14	1	1	1	1	4	9	262	0		58	1	19	22	22	2017-07-19	3.5												76.3513	15.6791
Anstalten	1	16	400111272		HL	0	2	2	4	4	4	5	2	2	14	1	1	1	1	4	9	262	0		58	1	19	22	22	2017-07-19	3.5	10419.7	12.5057	37814.8	12.7984	1.00748	0.71485	0.292633	0.709031	0.290969	3.50473	27395.2	83.4361	11.1905
Anstalten	1	16	400111272		HR	1	2	2	4	4	4	5	2	2	14	1	1	1	1	4	9	262	0		58	1	19	22	22	2017-07-19	3.5	6641.62	9.29774	18126.7	9.70212	0.980309	0.575928	0.404382	0.587812	0.412188	2.45485	11485	11.9506	10.4372
Anstalten	1	16	400111272		HL-HR		2	2	4	4	4	5	2	2	14	1	1	1	1	4	9	262	0		58	1	19	22	22	2017-07-19	3.5	3.68952	3.20801	19.2267	3.09626	0.0271735	0.138922	-0.111749	12.1219	-12.1219	1.04988	15910.1	74.9428	1.07217	0.5	0.841035	-1.86422	7.02942	-15.4013
Anstalten	1	16	400111272		HLHR		2	2	4	4	4	5	2	2	14	1	1	1	1	4	9	262	0		58	1	19	22	22	2017-07-19	3.5	3.68952	3.20801	19.2267	3.09626	0.0271735	0.138922	0.111749	12.1219	12.1219	1.04988	15910.1	74.9428	1.07217	0.5	0.841035	-1.86422	7.02942	-15.4013
Anstalten	1	16	400111272		VL	0	2	2	4	4	4	5	4	4	6	1	2	1	1	4	9	262	0		58	1	19	0	0	2017-07-19	3.5												73.2759	16.3777
Anstalten	1	16	400111272		VR	0	2	2	4	4	4	5	4	4	6	1	2	1	1	4	9	262	0		58	1	19	0	0	2017-07-19	3.5												76.3513	15.6791
Anstalten	1	16	400111272		HL	0	2	2	4	4	4	5	4	4	6	1	2	1	1	4	9	262	0		58	1	19	0	0	2017-07-19	3.5	10419.7	12.5057	37814.8	12.7984	1.00748	0.71485	0.292633	0.709031	0.290969	3.50473	27395.2	83.4361	11.1905
Anstalten	1	16	400111272		HR	1	2	2	4	4	4	5	4	4	6	1	2	1	1	4	9	262	0		58	1	19	0	0	2017-07-19	3.5	6641.62	9.29774	18126.7	9.70212	0.980309	0.575928	0.404382	0.587812	0.412188	2.45485	11485	11.9506	10.4372
Anstalten	1	16	400111272		HL-HR		2	2	4	4	4	5	4	4	6	1	2	1	1	4	9	262	0		58	1	19	0	0	2017-07-19	3.5	3.68952	3.20801	19.2267	3.09626	0.0271735	0.138922	-0.111749	12.1219	-12.1219	1.04988	15910.1	74.9428	1.07217
Anstalten	1	16	400111272		HLHR		2	2	4	4	4	5	4	4	6	1	2	1	1	4	9	262	0		58	1	19	0	0	2017-07-19	3.5	3.68952	3.20801	19.2267	3.09626	0.0271735	0.138922	0.111749	12.1219	12.1219	1.04988	15910.1	74.9428	1.07217
Anstalten	1	16	400111272		VL	0	2	2	4	4	4	5	4	4	6	1	2	1	1	4	9	262	0		58	1	19	1	1	2017-07-20	3.25												71.7471	19.4011
Anstalten	1	16	400111272		VR	0	2	2	4	4	4	5	4	4	6	1	2	1	1	4	9	262	0		58	1	19	1	1	2017-07-20	3.25												78.3829	19.0387
Anstalten	1	16	400111272		HL	0	2	2	4	4	4	5	4	4	6	1	2	1	1	4	9	262	0		58	1	19	1	1	2017-07-20	3.25	10808.7	35.133	32310.5	35.4906	1.00239	0.644754	0.357636	0.643335	0.356665	3.05493	21501.7	86.2398	16.2074
Anstalten	1	16	400111272		HR	1	2	2	4	4	4	5	4	4	6	1	2	1	1	4	9	262	0		58	1	19	1	1	2017-07-20	3.25	6049.25	32.7742	10295.3	33.0794	1.01624	0.711032	0.305212	0.700353	0.299647	1.72776	4246.07	15.6433	12.8788
Anstalten	1	16	400111272		HL-HR		2	2	4	4	4	5	4	4	6	1	2	1	1	4	9	262	0		58	1	19	1	1	2017-07-20	3.25	4.64795	2.3588	21.4992	2.41122	-0.0138549	-0.0662781	0.0524232	-5.7018	5.7018	1.32718	17255.7	69.2917	1.25846	-0.25	0.958427	2.27244	-17.8237	-5.65117
Anstalten	1	16	400111272		HLHR		2	2	4	4	4	5	4	4	6	1	2	1	1	4	9	262	0		58	1	19	1	1	2017-07-20	3.25	4.64795	2.3588	21.4992	2.41122	0.0138549	0.0662781	0.0524232	5.7018	5.7018	1.32718	17255.7	69.2917	1.25846	0.25	0.958427	2.27244	-6.4201	-5.65117
Anstalten	1	16	400111272		VL	0	2	2	4	4	4	5	4	4	6	1	2	1	1	4	9	262	0		58	1	19	4	4	2017-07-24	3												71.3219	21.6887
Anstalten	1	16	400111272		VR	0	2	2	4	4	4	5	4	4	6	1	2	1	1	4	9	262	0		58	1	19	4	4	2017-07-24	3												82.3809	21.7477
Anstalten	1	16	400111272		HL	0	2	2	4	4	4	5	4	4	6	1	2	1	1	4	9	262	0		58	1	19	4	4	2017-07-24	3	18169.5	22.7728	21690.7	23.0778	0.858054	0.553076	0.304979	0.642098	0.357902	1.3218	3521.24	85.3421	12.028
Anstalten	1	16	400111272		HR	1	2	2	4	4	4	5	4	4	6	1	2	1	1	4	9	262	0		58	1	19	4	4	2017-07-24	3	13658.3	19.2375	17106.7	19.54	0.85963	0.557151	0.302479	0.647541	0.352459	1.35636	3448.45	22.5701	10.7709
Anstalten	1	16	400111272		HL-HR		2	2	4	4	4	5	4	4	6	1	2	1	1	4	9	262	0		58	1	19	4	4	2017-07-24	3	4.40549	3.53526	4.47658	3.53776	-0.00157591	-0.00407536	0.00249945	-0.544311	0.544311	-0.034569	72.796	58.1695	1.11671	-0.5	0.715965	-14.7502	-12.6662	-16.7733
Anstalten	1	16	400111272		HLHR		2	2	4	4	4	5	4	4	6	1	2	1	1	4	9	262	0		58	1	19	4	4	2017-07-24	3	4.40549	3.53526	4.47658	3.53776	0.00157591	0.00407536	0.00249945	0.544311	0.544311	0.034569	72.796	58.1695	1.11671	0.5	0.715965	-14.7502	-11.5776	-16.7733
Anstalten	1	16	400111272		VL	0	2	2	4	4	4	5	4	4	6	1	2	1	1	4	9	262	0		58	1	19	7	7	2017-07-27	3.5												71.9498	14.0597
Anstalten	1	16	400111272		VR	0	2	2	4	4	4	5	4	4	6	1	2	1	1	4	9	262	0		58	1	19	7	7	2017-07-27	3.5												74.9085	15.0455
Anstalten	1	16	400111272		HL	0	2	2	4	4	4	5	4	4	6	1	2	1	1	4	9	262	0		58	1	19	7	7	2017-07-27	3.5	9840.79	36.6389	24692	36.9968	1.08352	0.725617	0.357902	0.669276	0.330724	2.78662	14851.2	100.303	5.07696
Anstalten	1	16	400111272		HR	1	2	2	4	4	4	5	4	4	6	1	2	1	1	4	9	262	0		58	1	19	7	7	2017-07-27	3.5	5756.48	26.7712	9875.3	27.1345	1.07034	0.707004	0.363339	0.660535	0.339465	1.85609	4118.82	1.76728	1.81485
Anstalten	1	16	400111272		HL-HR		2	2	4	4	4	5	4	4	6	1	2	1	1	4	9	262	0		58	1	19	7	7	2017-07-27	3.5	3.98858	9.86772	14.4694	9.86229	0.013176	0.0186124	-0.00543637	0.874139	-0.874139	0.930534	10732.4	96.5371	2.79745	0	0.299063	-4.75731	-11.2478	21.5943
Anstalten	1	16	400111272		HLHR		2	2	4	4	4	5	4	4	6	1	2	1	1	4	9	262	0		58	1	19	7	7	2017-07-27	3.5	3.98858	9.86772	14.4694	9.86229	0.013176	0.0186124	0.00543637	0.874139	0.874139	0.930534	10732.4	96.5371	2.79745	0	0.299063	-4.75731	-11.2478	21.5943
Anstalten	1	16	400111272		VL	0	2	2	4	4	4	5	4	4	6	1	2	1	1	4	9	262	0		58	1	19	10	10	2017-07-31	3.25												67.5711	13.5112
Anstalten	1	16	400111272		VR	0	2	2	4	4	4	5	4	4	6	1	2	1	1	4	9	262	0		58	1	19	10	10	2017-07-31	3.25												83.9023	12.4711
Anstalten	1	16	400111272		HL	0	2	2	4	4	4	5	4	4	6	1	2	1	1	4	9	262	0		58	1	19	10	10	2017-07-31	3.25	10526.6	27.1901	18346.2	27.5124	1.04362	0.721305	0.322318	0.690819	0.309181	1.81924	7819.65	100.519	14.9543
Anstalten	1	16	400111272		HR	1	2	2	4	4	4	5	4	4	6	1	2	1	1	4	9	262	0		58	1	19	10	10	2017-07-31	3.25	6546.42	23.7581	11854	24.0731	1.04974	0.734738	0.315006	0.699873	0.300127	1.8843	5307.58	4.2913	11.2722
Anstalten	1	16	400111272		HL-HR		2	2	4	4	4	5	4	4	6	1	2	1	1	4	9	262	0		58	1	19	10	10	2017-07-31	3.25	3.88685	3.43202	6.34004	3.43933	-0.00612012	-0.0134327	0.00731257	-0.905384	0.905384	-0.0650669	2512.06	91.8113	1.32665	-0.25	0.19733	-12.8867	-13.0273	16.8685
Anstalten	1	16	400111272		HLHR		2	2	4	4	4	5	4	4	6	1	2	1	1	4	9	262	0		58	1	19	10	10	2017-07-31	3.25	3.88685	3.43202	6.34004	3.43933	0.00612012	0.0134327	0.00731257	0.905384	0.905384	0.0650669	2512.06	91.8113	1.32665	0.25	0.19733	-12.8867	-11.2165	16.8685
Anstalten	1	16	400111272		VL	0	2	2	4	4	4	5	4	4	6	1	2	1	1	4	9	262	0		58	1	19	13	13	2017-08-03	2.75												72.0928	14.2492
Anstalten	1	16	400111272		VR	0	2	2	4	4	4	5	4	4	6	1	2	1	1	4	9	262	0		58	1	19	13	13	2017-08-03	2.75												86.1179	13.6644
Anstalten	1	16	400111272		HL	0	2	2	4	4	4	5	4	4	6	1	2	1	1	4	9	262	0		58	1	19	13	13	2017-08-03	2.75	10635.7	17.0384	18062	17.3934	1.01757	0.662558	0.355008	0.65105	0.34895	1.75133	7426.23	96.1037	9.59947
Anstalten	1	16	400111272		HR	1	2	2	4	4	4	5	4	4	6	1	2	1	1	4	9	262	0		58	1	19	13	13	2017-08-03	2.75	6117.26	11.2762	10722.3	11.6292	1.0182	0.665169	0.353033	0.652952	0.347048	1.78372	4605.03	6.36375	7.12779
Anstalten	1	16	400111272		HL-HR		2	2	4	4	4	5	4	4	6	1	2	1	1	4	9	262	0		58	1	19	13	13	2017-08-03	2.75	4.41258	5.76219	7.16767	5.76417	-0.00063535	-0.00261057	0.00197522	-0.190201	0.190201	-0.0323868	2821.2	87.579	1.34677	-0.75	0.723063	-12.0591	-12.3121	12.6361
Anstalten	1	16	400111272		HLHR		2	2	4	4	4	5	4	4	6	1	2	1	1	4	9	262	0		58	1	19	13	13	2017-08-03	2.75	4.41258	5.76219	7.16767	5.76417	0.00063535	0.00261057	0.00197522	0.190201	0.190201	0.0323868	2821.2	87.579	1.34677	0.75	0.723063	-12.0591	-11.9317	12.6361
Anstalten	1	16	400111272		VL	0	2	2	4	4	4	5	4	4	6	1	2	1	1	4	9	262	0		58	1	19	16	16	2017-08-07	3.25												78.4992	13.9187
Anstalten	1	16	400111272		VR	0	2	2	4	4	4	5	4	4	6	1	2	1	1	4	9	262	0		58	1	19	16	16	2017-08-07	3.25												88.7968	14.6626
Anstalten	1	16	400111272		HL	0	2	2	4	4	4	5	4	4	6	1	2	1	1	4	9	262	0		58	1	19	16	16	2017-08-07	3.25	10027.9	30.1251	19796.7	30.4436	0.942773	0.624307	0.318466	0.663524	0.336476	2.01613	9768.8	99.0013	15.774
Anstalten	1	16	400111272		HR	1	2	2	4	4	4	5	4	4	6	1	2	1	1	4	9	262	0		58	1	19	16	16	2017-08-07	3.25	9439.17	24.1651	11269.4	24.4352	0.930493	0.660398	0.270095	0.708846	0.291154	1.22636	1830.27	10.8554	11.7392
Anstalten	1	16	400111272		HL-HR		2	2	4	4	4	5	4	4	6	1	2	1	1	4	9	262	0		58	1	19	16	16	2017-08-07	3.25	0.574892	5.96002	8.32737	6.00839	0.0122803	-0.0360913	0.0483716	-4.53225	4.53225	0.789765	7938.53	80.2372	1.3437	-0.25	-3.11463	-10.8994	-16.6542	5.29433
Anstalten	1	16	400111272		HLHR		2	2	4	4	4	5	4	4	6	1	2	1	1	4	9	262	0		58	1	19	16	16	2017-08-07	3.25	0.574892	5.96002	8.32737	6.00839	0.0122803	0.0360913	0.0483716	4.53225	4.53225	0.789765	7938.53	80.2372	1.3437	0.25	-3.11463	-10.8994	-7.58965	5.29433
Anstalten	1	16	400111272		VL	0	2	2	4	4	4	5	4	4	6	1	2	1	1	4	9	262	0		58	1	19	19	19	2017-08-10	2.75												69.5673	16.5992
Anstalten	1	16	400111272		VR	0	2	2	4	4	4	5	4	4	6	1	2	1	1	4	9	262	0		58	1	19	19	19	2017-08-10	2.75												93.6194	14.5462
Anstalten	1	16	400111272		HL	0	2	2	4	4	4	5	4	4	6	1	2	1	1	4	9	262	0		58	1	19	19	19	2017-08-10	2.75	9413.42	12.627	13731.2	12.9728	1.05592	0.710214	0.345709	0.672187	0.327813	1.49833	4317.74	94.3953	18.4987
Anstalten	1	16	400111272		HR	1	2	2	4	4	4	5	4	4	6	1	2	1	1	4	9	262	0		58	1	19	19	19	2017-08-10	2.75	6753.18	9.27178	11255.3	9.59685	1.06109	0.73602	0.32507	0.694136	0.305864	1.71474	4502.14	14.1337	16.582
Anstalten	1	16	400111272		HL-HR		2	2	4	4	4	5	4	4	6	1	2	1	1	4	9	262	0		58	1	19	19	19	2017-08-10	2.75	2.59788	3.35527	2.4178	3.37591	-0.0051666	-0.0258056	0.020639	-2.19489	2.19489	-0.216411	-184.408	73.9541	1.11559	-0.75	-1.09164	-16.8089	-14.3168	-0.98878
Anstalten	1	16	400111272		HLHR		2	2	4	4	4	5	4	4	6	1	2	1	1	4	9	262	0		58	1	19	19	19	2017-08-10	2.75	2.59788	3.35527	2.4178	3.37591	0.0051666	0.0258056	0.020639	2.19489	2.19489	0.216411	184.408	73.9541	1.11559	0.75	-1.09164	-16.8089	-9.92701	-0.98878
Anstalten	1	16	400111272		VL	0	2	2	4	4	4	5	4	4	6	1	2	1	1	4	9	262	0		58	1	19	22	22	2017-08-14	2.25												76.7686	13.6986
Anstalten	1	16	400111272		VR	0	2	2	4	4	4	5	4	4	6	1	2	1	1	4	9	262	0		58	1	19	22	22	2017-08-14	2.25												91.6619	12.488
Anstalten	1	16	400111272		HL	0	2	2	4	4	4	5	4	4	6	1	2	1	1	4	9	262	0		58	1	19	22	22	2017-08-14	2.25	5906.04	17.7467	13674.7	18.2015	1.32542	0.870603	0.454816	0.656765	0.343235	2.27986	7768.63	100.248	12.7928
Anstalten	1	16	400111272		HR	1	2	2	4	4	4	5	4	4	6	1	2	1	1	4	9	262	0		58	1	19	22	22	2017-08-14	2.25	5269.53	12.6411	9678.82	13.0363	1.3314	0.936293	0.395108	0.704607	0.295393	1.8689	4409.29	10.9305	11.5095
Anstalten	1	16	400111272		HL-HR		2	2	4	4	4	5	4	4	6	1	2	1	1	4	9	262	0		58	1	19	22	22	2017-08-14	2.25	0.621588	5.10552	3.90219	5.16523	-0.00598246	-0.0656904	0.0597079	-4.78422	4.78422	0.410955	3359.34	80.337	1.1115	-1.25	-3.06793	-15.3245	-16.9061	5.39419
Anstalten	1	16	400111272		HLHR		2	2	4	4	4	5	4	4	6	1	2	1	1	4	9	262	0		58	1	19	22	22	2017-08-14	2.25	0.621588	5.10552	3.90219	5.16523	0.00598246	0.0656904	0.0597079	4.78422	4.78422	0.410955	3359.34	80.337	1.1115	1.25	-3.06793	-15.3245	-7.33768	5.39419
Anstalten	1	16	400111272		VL	0	2	2	4	4	4	5	4	4	6	1	2	1	1	4	9	262	0		58	1	19	25	25	2017-08-18	2.25												75.7558	16.7646
Anstalten	1	16	400111272		VR	0	2	2	4	4	4	5	4	4	6	1	2	1	1	4	9	262	0		58	1	19	25	25	2017-08-18	2.25												90.6792	15.8471
Anstalten	1	16	400111272		HL	0	2	2	4	4	4	5	4	4	6	1	2	1	1	4	9	262	0		58	1	19	25	25	2017-08-18	2.25	6588.06	14.9977	14777.9	15.4366	1.18245	0.743639	0.438816	0.628457	0.371543	2.37886	8189.8	96.6484	18.2084
Anstalten	1	16	400111272		HR	1	2	2	4	4	4	5	4	4	6	1	2	1	1	4	9	262	0		58	1	19	25	25	2017-08-18	2.25	6285.36	11.306	12837.9	11.6897	1.18421	0.800541	0.383671	0.673969	0.326031	2.15863	6552.56	16.9472	16.8383
Anstalten	1	16	400111272		HL-HR		2	2	4	4	4	5	4	4	6	1	2	1	1	4	9	262	0		58	1	19	25	25	2017-08-18	2.25	0.295608	3.69176	1.89448	3.74691	-0.00175731	-0.0569021	0.0551448	-4.55118	4.55118	0.220234	1637.25	70.1622	1.08137	-1.25	-3.39391	-17.3323	-16.6731	-4.78061
Anstalten	1	16	400111272		HLHR		2	2	4	4	4	5	4	4	6	1	2	1	1	4	9	262	0		58	1	19	25	25	2017-08-18	2.25	0.295608	3.69176	1.89448	3.74691	0.00175731	0.0569021	0.0551448	4.55118	4.55118	0.220234	1637.25	70.1622	1.08137	-1.25	-3.39391	-17.3323	-7.57072	-4.78061
Rothen	1	17	400111599	Osteitis of the medial distal phalanx (P3) and sole ulcer (SU) lateral	VL	0	1	2	1	2	2	1	2	2	5	0	0	1	1	1	68	630	4	40	19	1	7	0	0	2017-07-05	2.75												186.592	6.98211
Rothen	1	17	400111599		VR	0	1	2	1	2	2	1	2	2	5	0	0	1	1	1	68	630	4	40	19	1	7	0	0	2017-07-05	2.75												143.755	7.43429
Rothen	1	17	400111599		HL	1	1	2	1	2	2	1	2	2	5	0	0	1	1	1	68	630	4	40	19	1	7	0	0	2017-07-05	2.75	6174.73	25.2282	17664.5	25.6501	1.171	0.749104	0.421891	0.63933	0.36067	2.85443	11489.8	87.1314	15.0604
Rothen	1	17	400111599		HR	0	1	2	1	2	2	1	2	2	5	0	0	1	1	1	68	630	4	40	19	1	7	0	0	2017-07-05	2.75	8735.36	18.148	21694.8	18.5297	1.12931	0.747627	0.381684	0.66134	0.33866	2.52749	12959.4	190.963	13.8798
Rothen	1	17	400111599		HR-HL		1	2	1	2	2	1	2	2	5	0	0	1	1	1	68	630	4	40	19	1	7	0	0	2017-07-05	2.75	2.50061	-7.08017	3.93579	-7.12038	-0.041685	-0.00147706	-0.040208	2.20098	-2.20098	-0.326935	1469.62	37.3368	0.921609
Rothen	1	17	400111599		HRHL		1	2	1	2	2	1	2	2	5	0	0	1	1	1	68	630	4	40	19	1	7	0	0	2017-07-05	2.75	2.50061	7.08017	3.93579	7.12038	0.041685	0.00147706	0.040208	2.20098	2.20098	0.326935	1469.62	37.3368	0.921609
Rothen	1	17	400111599		VL	0	1	2	1	2	2	1	2	2	5	0	0	1	1	1	68	630	4	40	19	1	7	1	1	2017-07-07	2.75												177.331	21.3295
Rothen	1	17	400111599		VR	0	1	2	1	2	2	1	2	2	5	0	0	1	1	1	68	630	4	40	19	1	7	1	1	2017-07-07	2.75												158.203	21.4219
Rothen	1	17	400111599		HL	1	1	2	1	2	2	1	2	2	5	0	0	1	1	1	68	630	4	40	19	1	7	1	1	2017-07-07	2.75	4630.39	24.4438	17724.9	24.884	1.31206	0.871913	0.440148	0.664652	0.335348	3.70252	13094.5	89.4292	25.5039
Rothen	1	17	400111599		HR	0	1	2	1	2	2	1	2	2	5	0	0	1	1	1	68	630	4	40	19	1	7	1	1	2017-07-07	2.75	6778.35	22.7129	24013.5	23.0889	1.30188	0.925878	0.376007	0.708764	0.291236	3.60914	17235.1	196.28	22.8149
Rothen	1	17	400111599		HR-HL		1	2	1	2	2	1	2	2	5	0	0	1	1	1	68	630	4	40	19	1	7	1	1	2017-07-07	2.75	2.09762	-1.73091	6.14121	-1.79506	-0.0101764	0.0539645	-0.0641408	4.41123	-4.41123	-0.0933871	4140.64	37.3984	0.894565	0	-0.402992	2.20543	2.21024	0.0616277
Rothen	1	17	400111599		HRHL		1	2	1	2	2	1	2	2	5	0	0	1	1	1	68	630	4	40	19	1	7	1	1	2017-07-07	2.75	2.09762	1.73091	6.14121	1.79506	0.0101764	0.0539645	0.0641408	4.41123	4.41123	0.0933871	4140.64	37.3984	0.894565	0	-0.402992	2.20543	2.21024	0.0616277
Rothen	1	17	400111599		VL	0	1	2	1	2	2	1	2	2	5	0	0	1	1	1	68	630	4	40	19	1	7	4	4	2017-07-11	3												186.192	33.6658
Rothen	1	17	400111599		VR	0	1	2	1	2	2	1	2	2	5	0	0	1	1	1	68	630	4	40	19	1	7	4	4	2017-07-11	3												162.632	30.7173
Rothen	1	17	400111599		HL	1	1	2	1	2	2	1	2	2	5	0	0	1	1	1	68	630	4	40	19	1	7	4	4	2017-07-11	3	4815.02	19.704	12615.1	20.1709	1.21193	0.745032	0.466902	0.616799	0.383201	2.64324	7800.04	29.3513	22.8884
Rothen	1	17	400111599		HR	0	1	2	1	2	2	1	2	2	5	0	0	1	1	1	68	630	4	40	19	1	7	4	4	2017-07-11	3	8687.52	21.1862	27766.8	21.5074	1.22764	0.906472	0.321172	0.736675	0.263325	3.3248	19079.3	243.811	24.4306
Rothen	1	17	400111599		HR-HL		1	2	1	2	2	1	2	2	5	0	0	1	1	1	68	630	4	40	19	1	7	4	4	2017-07-11	3	3.78174	1.48225	14.7967	1.33651	0.0157096	0.16144	-0.145731	11.9876	-11.9876	0.681555	11279.3	78.51	1.06738	0.25	1.28113	10.8609	9.78659	41.1732
Rothen	1	17	400111599		HRHL		1	2	1	2	2	1	2	2	5	0	0	1	1	1	68	630	4	40	19	1	7	4	4	2017-07-11	3	3.78174	1.48225	14.7967	1.33651	0.0157096	0.16144	0.145731	11.9876	11.9876	0.681555	11279.3	78.51	1.06738	0.25	1.28113	10.8609	9.78659	41.1732
Rothen	1	17	400111599		VL	0	1	2	1	2	2	1	2	2	5	0	0	1	1	1	68	630	4	40	19	1	7	7	7	2017-07-14	3.5												160.937	15.7689
Rothen	1	17	400111599		VR	0	1	2	1	2	2	1	2	2	5	0	0	1	1	1	68	630	4	40	19	1	7	7	7	2017-07-14	3.5												179.835	12.2932
Rothen	1	17	400111599		HL	1	1	2	1	2	2	1	2	2	5	0	0	1	1	1	68	630	4	40	19	1	7	7	7	2017-07-14	3.5	4863.76	11.7288	11701	12.1583	1.22609	0.796616	0.429474	0.650723	0.349277	2.55195	6837.19	16.8927	5.7106
Rothen	1	17	400111599		HR	0	1	2	1	2	2	1	2	2	5	0	0	1	1	1	68	630	4	40	19	1	7	7	7	2017-07-14	3.5	8241.16	8.20344	20482.5	8.55317	1.22865	0.878915	0.349731	0.715321	0.284679	2.79185	12241.4	261.247	10.9968
Rothen	1	17	400111599		HR-HL		1	2	1	2	2	1	2	2	5	0	0	1	1	1	68	630	4	40	19	1	7	7	7	2017-07-14	3.5	3.29824	-3.52535	8.57576	-3.60509	0.00255693	0.0822992	-0.0797423	6.45977	-6.45977	0.2399	5404.18	87.8531	1.92568	0.75	0.797622	4.63997	4.25878	50.5163
Rothen	1	17	400111599		HRHL		1	2	1	2	2	1	2	2	5	0	0	1	1	1	68	630	4	40	19	1	7	7	7	2017-07-14	3.5	3.29824	3.52535	8.57576	3.60509	0.00255693	0.0822992	0.0797423	6.45977	6.45977	0.2399	5404.18	87.8531	1.92568	0.75	0.797622	4.63997	4.25878	50.5163
Rothen	1	17	400111599		VL	0	1	2	1	2	2	1	2	2	5	0	0	1	1	1	68	630	4	40	19	1	7	10	10	2017-07-17	3.25												199.801	29.2828
Rothen	1	17	400111599		VR	0	1	2	1	2	2	1	2	2	5	0	0	1	1	1	68	630	4	40	19	1	7	10	10	2017-07-17	3.25												149.45	28.5307
Rothen	1	17	400111599		HL	1	1	2	1	2	2	1	2	2	5	0	0	1	1	1	68	630	4	40	19	1	7	10	10	2017-07-17	3.25	4202	15.1482	13536.3	15.4688	1.25406	0.933489	0.320574	0.743844	0.256156	3.21512	9334.27	38.6116	17.7025
Rothen	1	17	400111599		HR	0	1	2	1	2	2	1	2	2	5	0	0	1	1	1	68	630	4	40	19	1	7	10	10	2017-07-17	3.25	7811.37	10.2841	30056.5	10.6552	1.24131	0.870243	0.37107	0.70087	0.29913	3.76014	22245.2	243.381	16.8777
Rothen	1	17	400111599		HR-HL		1	2	1	2	2	1	2	2	5	0	0	1	1	1	68	630	4	40	19	1	7	10	10	2017-07-17	3.25	3.52478	-4.86409	16.1331	-4.81359	-0.0127496	-0.0632461	0.0504966	-4.29741	4.29741	0.545013	12910.9	72.6152	0.953408	0.5	1.02416	12.1973	-6.49839	35.2783
Rothen	1	17	400111599		HRHL		1	2	1	2	2	1	2	2	5	0	0	1	1	1	68	630	4	40	19	1	7	10	10	2017-07-17	3.25	3.52478	4.86409	16.1331	4.81359	0.0127496	0.0632461	0.0504966	4.29741	4.29741	0.545013	12910.9	72.6152	0.953408	0.5	1.02416	12.1973	2.09642	35.2783
Rothen	1	17	400111599		VL	0	1	2	1	2	2	1	2	2	5	0	0	1	1	1	68	630	4	40	19	1	7	13	13	2017-07-20	3												151.202	13.1141
Rothen	1	17	400111599		VR	0	1	2	1	2	2	1	2	2	5	0	0	1	1	1	68	630	4	40	19	1	7	13	13	2017-07-20	3												186.967	12.9702
Rothen	1	17	400111599		HL	1	1	2	1	2	2	1	2	2	5	0	0	1	1	1	68	630	4	40	19	1	7	13	13	2017-07-20	3	4933.52	11.3016	15322.7	11.6403	1.18519	0.846477	0.338717	0.714119	0.285881	3.23136	10389.2	55.8296	29.5411
Rothen	1	17	400111599		HR	0	1	2	1	2	2	1	2	2	5	0	0	1	1	1	68	630	4	40	19	1	7	13	13	2017-07-20	3	7964.68	8.75536	17779.6	9.1312	1.19368	0.817847	0.375831	0.68519	0.31481	2.17841	9814.96	229.892	26.9059
Rothen	1	17	400111599		HR-HL		1	2	1	2	2	1	2	2	5	0	0	1	1	1	68	630	4	40	19	1	7	13	13	2017-07-20	3	2.96012	-2.54624	2.39933	-2.50912	0.00848357	-0.0286301	0.0371136	-2.89294	2.89294	-1.05295	-574.241	60.9203	0.910795	0.25	0.459504	-1.53645	-5.09393	23.5835
Rothen	1	17	400111599		HRHL		1	2	1	2	2	1	2	2	5	0	0	1	1	1	68	630	4	40	19	1	7	13	13	2017-07-20	3	2.96012	2.54624	2.39933	2.50912	0.00848357	0.0286301	0.0371136	2.89294	2.89294	1.05295	574.241	60.9203	0.910795	0.25	0.459504	-1.53645	0.691957	23.5835
Rothen	1	17	400111599		VL	0	1	2	1	2	2	1	2	2	5	0	0	1	1	1	68	630	4	40	19	1	7	16	16	2017-07-21	3												186.659	18.7344
Rothen	1	17	400111599		VR	0	1	2	1	2	2	1	2	2	5	0	0	1	1	1	68	630	4	40	19	1	7	16	16	2017-07-21	3												181.453	17.3036
Rothen	1	17	400111599		HL	1	1	2	1	2	2	1	2	2	5	0	0	1	1	1	68	630	4	40	19	1	7	16	16	2017-07-21	3	4719.2	18.7768	12565.9	19.1535	1.31078	0.934054	0.376722	0.712319	0.287681	2.81603	7846.69	45.8745	34.7074
Rothen	1	17	400111599		HR	0	1	2	1	2	2	1	2	2	5	0	0	1	1	1	68	630	4	40	19	1	7	16	16	2017-07-21	3	8164.52	29.787	14864.4	30.1546	1.31658	0.948982	0.367599	0.719218	0.280782	1.86725	6699.9	243.605	34.7824
Rothen	1	17	400111599		HR-HL		1	2	1	2	2	1	2	2	5	0	0	1	1	1	68	630	4	40	19	1	7	16	16	2017-07-21	3	3.36457	11.0102	2.24466	11.0011	0.00580457	0.014928	-0.00912344	0.68998	-0.68998	-0.948781	-1146.79	68.3055	1.00216	0.25	0.863955	-1.69113	-1.511	30.9687
Rothen	1	17	400111599		HRHL		1	2	1	2	2	1	2	2	5	0	0	1	1	1	68	630	4	40	19	1	7	16	16	2017-07-21	3	3.36457	11.0102	2.24466	11.0011	0.00580457	0.014928	0.00912344	0.68998	0.68998	0.948781	1146.79	68.3055	1.00216	0.25	0.863955	-1.69113	-1.511	30.9687
Buri	1	19	400113651	Symmetric interdigital hyperplasia (IH)	VL	0	1	1	12	1	1	19	1	1	1	0	0	0	1	4	73	749	4	15	8	1	4	0	0	2017-09-06	2.75												213.793	30.9641
Buri	1	19	400113651		VR	0	1	1	12	1	1	19	1	1	1	0	0	0	1	4	73	749	4	15	8	1	4	0	0	2017-09-06	2.75												227.334	29.6141
Buri	1	19	400113651		HL	0	1	1	12	1	1	19	1	1	1	0	0	0	1	4	73	749	4	15	8	1	4	0	0	2017-09-06	2.75	9730.5	24.2719	17332	24.6377	1.3077	0.941891	0.365805	0.720641	0.279359	1.78665	7601.53	204.082	34.1523
Buri	1	19	400113651		HR	1	1	1	12	1	1	19	1	1	1	0	0	0	1	4	73	749	4	15	8	1	4	0	0	2017-09-06	2.75	7912.01	13.4892	12686	13.846	1.3063	0.949541	0.356758	0.726878	0.273122	1.60936	4774	95.0246	32.1568
Buri	1	19	400113651		HL-HR		1	1	12	1	1	19	1	1	1	0	0	0	1	4	73	749	4	15	8	1	4	0	0	2017-09-06	2.75	1.77588	10.7827	4.53714	10.7917	0.00139838	-0.00764906	0.00904743	-0.623671	0.623671	0.177285	2827.53	36.461	1.06206
Buri	1	19	400113651		HLHR		1	1	12	1	1	19	1	1	1	0	0	0	1	4	73	749	4	15	8	1	4	0	0	2017-09-06	2.75	1.77588	10.7827	4.53714	10.7917	0.00139838	0.00764906	0.00904743	0.623671	0.623671	0.177285	2827.53	36.461	1.06206
Buri	1	19	400113651		VL	0	1	1	12	1	1	19	1	1	1	0	0	0	1	4	73	749	4	15	8	1	4	1	1	2017-09-07	3												183.672	25.3751
Buri	1	19	400113651		VR	0	1	1	12	1	1	19	1	1	1	0	0	0	1	4	73	749	4	15	8	1	4	1	1	2017-09-07	3												246.166	27.0259
Buri	1	19	400113651		HL	0	1	1	12	1	1	19	1	1	1	0	0	0	1	4	73	749	4	15	8	1	4	1	1	2017-09-07	3	7016	27.1887	14212.1	27.6021	1.70879	1.29547	0.413319	0.756577	0.243423	2.03635	7196.06	263.52	20.6221
Buri	1	19	400113651		HR	1	1	1	12	1	1	19	1	1	1	0	0	0	1	4	73	749	4	15	8	1	4	1	1	2017-09-07	3	3726.51	19.821	7631.26	20.2231	1.73745	1.33528	0.402169	0.767157	0.232843	2.08751	3904.75	40.6478	18.3526
Buri	1	19	400113651		HL-HR		1	1	12	1	1	19	1	1	1	0	0	0	1	4	73	749	4	15	8	1	4	1	1	2017-09-07	3	3.21239	7.36778	6.42657	7.37893	-0.028667	-0.0398161	0.0111491	-1.05795	1.05795	-0.0511609	3291.32	73.2728	1.12366	0.25	1.43651	1.88943	-0.434279	36.8117
Buri	1	19	400113651		HLHR		1	1	12	1	1	19	1	1	1	0	0	0	1	4	73	749	4	15	8	1	4	1	1	2017-09-07	3	3.21239	7.36778	6.42657	7.37893	0.028667	0.0398161	0.0111491	1.05795	1.05795	0.0511609	3291.32	73.2728	1.12366	0.25	1.43651	1.88943	0.434279	36.8117
Buri	1	19	400113651		VL	0	1	1	12	1	1	19	1	1	1	0	0	0	1	4	73	749	4	15	8	1	4	4	4	2017-09-11	3												182.869	20.8045
Buri	1	19	400113651		VR	0	1	1	12	1	1	19	1	1	1	0	0	0	1	4	73	749	4	15	8	1	4	4	4	2017-09-11	3												263.551	16.1099
Buri	1	19	400113651		HL	0	1	1	12	1	1	19	1	1	1	0	0	0	1	4	73	749	4	15	8	1	4	4	4	2017-09-11	3	12286.3	25.7432	16866.3	26.1173	1.24943	0.875327	0.374106	0.696854	0.303146	1.42827	4579.99	235.8	27.9608
Buri	1	19	400113651		HR	1	1	1	12	1	1	19	1	1	1	0	0	0	1	4	73	749	4	15	8	1	4	4	4	2017-09-11	3	6566.6	23.6469	15506.7	24.025	1.20731	0.829251	0.378055	0.686396	0.313604	2.43369	8940.14	43.5326	23.1696
Buri	1	19	400113651		HL-HR		1	1	12	1	1	19	1	1	1	0	0	0	1	4	73	749	4	15	8	1	4	4	4	2017-09-11	3	5.58568	2.09623	1.32773	2.09228	0.0421265	0.046076	-0.00394952	1.04575	-1.04575	-1.00542	-4360.14	68.831	1.20679	0.25	3.80981	-3.20941	1.66942	32.3699
Buri	1	19	400113651		HLHR		1	1	12	1	1	19	1	1	1	0	0	0	1	4	73	749	4	15	8	1	4	4	4	2017-09-11	3	5.58568	2.09623	1.32773	2.09228	0.0421265	0.046076	0.00394952	1.04575	1.04575	1.00542	4360.14	68.831	1.20679	0.25	3.80981	-3.20941	0.422075	32.3699
Buri	1	19	400113651		VL	0	1	1	12	1	1	19	1	1	1	0	0	0	1	4	73	749	4	15	8	1	4	7	7	2017-09-13	2.75												200.145	25.7279
Buri	1	19	400113651		VR	0	1	1	12	1	1	19	1	1	1	0	0	0	1	4	73	749	4	15	8	1	4	7	7	2017-09-13	2.75												241.463	22.384
Buri	1	19	400113651		HL	0	1	1	12	1	1	19	1	1	1	0	0	0	1	4	73	749	4	15	8	1	4	7	7	2017-09-13	2.75	9343.94	13.1801	14137.5	13.5704	1.26779	0.877506	0.390282	0.692117	0.307883	1.57957	4793.54	223.635	20.9312
Buri	1	19	400113651		HR	1	1	1	12	1	1	19	1	1	1	0	0	0	1	4	73	749	4	15	8	1	4	7	7	2017-09-13	2.75	6108.48	10.2268	15126.8	10.5902	1.28291	0.919484	0.363426	0.715417	0.284583	2.89025	9018.35	53.982	22.4327
Buri	1	19	400113651		HL-HR		1	1	12	1	1	19	1	1	1	0	0	0	1	4	73	749	4	15	8	1	4	7	7	2017-09-13	2.75	3.15963	2.95329	-0.966168	2.98015	-0.0151212	-0.0419776	0.0268564	-2.33006	2.33006	-1.31069	-4224.82	61.1105	0.933066	0	1.38376	-5.5033	-1.70639	24.6494
Buri	1	19	400113651		HLHR		1	1	12	1	1	19	1	1	1	0	0	0	1	4	73	749	4	15	8	1	4	7	7	2017-09-13	2.75	3.15963	2.95329	0.966168	2.98015	0.0151212	0.0419776	0.0268564	2.33006	2.33006	1.31069	4224.82	61.1105	0.933066	0	1.38376	-3.57097	1.70639	24.6494
Stettler	1	20	400114480	Ulceration in the interdigital skin, white line fissure (WLF), double sole (DS), septic fibrinous arthritis of the metatarsophalangeal joint (MTJ) and focal subchondral osteomyelitis of the proximal phalanx (P1) (2x Surgery)	VL	0	2	2	10	4	6	18	1	1	1	1	1	1	1	4	58	630	3	galt	31	2	11	0	0	2017-10-02	3.5												165.492	11.8091
Stettler	1	20	400114480		VR	0	2	2	10	4	6	18	1	1	1	1	1	1	1	4	58	630	3	galt	31	2	11	0	0	2017-10-02	3.5												195.512	12.359
Stettler	1	20	400114480		HL	1	2	2	10	4	6	18	1	1	1	1	1	1	1	4	58	630	3	galt	31	2	11	0	0	2017-10-02	3.5	4986.36	10.9035	7516.38	11.4628	1.22833	0.669027	0.5593	0.546548	0.453452	1.4408	2530.02	15.9646	5.61709
Stettler	1	20	400114480		HR	0	2	2	10	4	6	18	1	1	1	1	1	1	1	4	58	630	3	galt	31	2	11	0	0	2017-10-02	3.5	21489.8	6.10589	24678.4	6.36652	1.23229	0.971662	0.260629	0.790395	0.209605	1.14262	3188.65	253.54	6.09634
Stettler	1	20	400114480		HR-HL		2	2	10	4	6	18	1	1	1	1	1	1	1	4	58	630	3	galt	31	2	11	0	0	2017-10-02	3.5	16.1166	-4.79758	16.7598	-5.09625	0.00396367	0.302635	-0.298671	24.3847	-24.3847	-0.29818	658.631	88.1526	1.08532
Stettler	1	20	400114480		HRHL		2	2	10	4	6	18	1	1	1	1	1	1	1	4	58	630	3	galt	31	2	11	0	0	2017-10-02	3.5	16.1166	4.79758	16.7598	5.09625	0.00396367	0.302635	0.298671	24.3847	24.3847	0.29818	658.631	88.1526	1.08532
Stettler	1	20	400114480		VL	0	2	2	10	4	6	18	1	1	1	1	1	1	1	4	58	630	3	galt	31	2	11	1	1	2017-10-03	3.5												169.417	6.81989
Stettler	1	20	400114480		VR	0	2	2	10	4	6	18	1	1	1	1	1	1	1	4	58	630	3	galt	31	2	11	1	1	2017-10-03	3.5												189.186	6.85325
Stettler	1	20	400114480		HL	1	2	2	10	4	6	18	1	1	1	1	1	1	1	4	58	630	3	galt	31	2	11	1	1	2017-10-03	3.5	4756.6	7.72023	8669.17	8.213	1.22418	0.731415	0.492767	0.59762	0.40238	1.96689	3912.56	15.8025	6.38166
Stettler	1	20	400114480		HR	0	2	2	10	4	6	18	1	1	1	1	1	1	1	4	58	630	3	galt	31	2	11	1	1	2017-10-03	3.5	14829.8	6.37704	16623.5	6.64977	1.27847	1.00575	0.272725	0.788454	0.211546	1.25239	1793.75	214.597	3.47301
Stettler	1	20	400114480		HR-HL		2	2	10	4	6	18	1	1	1	1	1	1	1	4	58	630	3	galt	31	2	11	1	1	2017-10-03	3.5	9.83707	-1.34319	7.76791	-1.56324	0.054291	0.274333	-0.220042	19.0835	-19.0835	-0.714495	-2118.82	86.2825	0.544217	0	-6.27953	-8.99188	-5.30129	-1.87011
Stettler	1	20	400114480		HRHL		2	2	10	4	6	18	1	1	1	1	1	1	1	4	58	630	3	galt	31	2	11	1	1	2017-10-03	3.5	9.83707	1.34319	7.76791	1.56324	0.054291	0.274333	0.220042	19.0835	19.0835	0.714495	2118.82	86.2825	0.544217	0	-6.27953	-8.99188	-5.30129	-1.87011
Stettler	1	20	400114480		VL	0	2	2	10	4	6	18	1	1	1	1	1	1	1	4	58	630	3	galt	31	2	11	4	4	2017-10-06	3												168.156	7.18489
Stettler	1	20	400114480		VR	0	2	2	10	4	6	18	1	1	1	1	1	1	1	4	58	630	3	galt	31	2	11	4	4	2017-10-06	3												192.603	6.41337
Stettler	1	20	400114480		HL	1	2	2	10	4	6	18	1	1	1	1	1	1	1	4	58	630	3	galt	31	2	11	4	4	2017-10-06	3	4422.88	13.6176	14998.7	14.1051	1.27461	0.787182	0.487431	0.617641	0.382359	3.41677	10575.8	61.8445	7.53591
Stettler	1	20	400114480		HR	0	2	2	10	4	6	18	1	1	1	1	1	1	1	4	58	630	3	galt	31	2	11	4	4	2017-10-06	3	8120.74	10.4501	12858	10.8165	1.27903	0.912628	0.3664	0.712972	0.287028	1.65326	4737.24	227.736	6.81225
Stettler	1	20	400114480		HR-HL		2	2	10	4	6	18	1	1	1	1	1	1	1	4	58	630	3	galt	31	2	11	4	4	2017-10-06	3	3.61119	-3.16749	-2.09055	-3.28852	0.0044158	0.125446	-0.121031	9.5331	-9.5331	-1.76351	-5838.58	57.2868	0.903972	-0.5	-12.5054	-18.8503	-14.8516	-30.8658
Stettler	1	20	400114480		HRHL		2	2	10	4	6	18	1	1	1	1	1	1	1	4	58	630	3	galt	31	2	11	4	4	2017-10-06	3	3.61119	3.16749	2.09055	3.28852	0.0044158	0.125446	0.121031	9.5331	9.5331	1.76351	5838.58	57.2868	0.903972	0.5	-12.5054	-14.6692	-14.8516	-30.8658
Stettler	1	20	400114480		VL	0	2	2	10	4	6	18	1	1	1	1	1	1	1	4	58	630	3	galt	31	2	11	7	7	2017-10-10	3.75												160.251	15.7516
Stettler	1	20	400114480		VR	0	2	2	10	4	6	18	1	1	1	1	1	1	1	4	58	630	3	galt	31	2	11	7	7	2017-10-10	3.75												201.663	12.1411
Stettler	1	20	400114480		HL	1	2	2	10	4	6	18	1	1	1	1	1	1	1	4	58	630	3	galt	31	2	11	7	7	2017-10-10	3.75	4640.56	47.4042	13721.1	47.9252	1.16488	0.643806	0.521077	0.552888	0.447112	2.90566	9080.51	27.5963	4.69474
Stettler	1	20	400114480		HR	0	2	2	10	4	6	18	1	1	1	1	1	1	1	4	58	630	3	galt	31	2	11	7	7	2017-10-10	3.75	17056.8	41.7073	22137	41.9555	1.16825	0.920036	0.24821	0.787321	0.212679	1.39384	5080.23	265.317	7.62599
Stettler	1	20	400114480		HR-HL		2	2	10	4	6	18	1	1	1	1	1	1	1	4	58	630	3	galt	31	2	11	7	7	2017-10-10	3.75	12.1252	-5.6969	8.21869	-5.96976	0.00336333	0.27623	-0.272867	23.4433	-23.4433	-1.51183	-4000.28	81.1574	1.62437	0.25	-3.99139	-8.5411	-0.941441	-6.99527
Stettler	1	20	400114480		HRHL		2	2	10	4	6	18	1	1	1	1	1	1	1	4	58	630	3	galt	31	2	11	7	7	2017-10-10	3.75	12.1252	5.6969	8.21869	5.96976	0.00336333	0.27623	0.272867	23.4433	23.4433	1.51183	4000.28	81.1574	1.62437	0.25	-3.99139	-8.5411	-0.941441	-6.99527
Stettler	1	20	400114480		VL	0	2	2	10	4	6	18	1	1	1	1	1	1	1	4	58	630	3	galt	31	2	11	10	10	2017-10-13	3.75												185.808	9.23777
Stettler	1	20	400114480		VR	0	2	2	10	4	6	18	1	1	1	1	1	1	1	4	58	630	3	galt	31	2	11	10	10	2017-10-13	3.75												167.465	7.74242
Stettler	1	20	400114480		HL	1	2	2	10	4	6	18	1	1	1	1	1	1	1	4	58	630	3	galt	31	2	11	10	10	2017-10-13	3.75	4535.92	47.7875	14851.4	48.2538	1.16069	0.694407	0.466285	0.599456	0.400544	3.5103	10315.4	14.1427	1.31588
Stettler	1	20	400114480		HR	0	2	2	10	4	6	18	1	1	1	1	1	1	1	4	58	630	3	galt	31	2	11	10	10	2017-10-13	3.75	22258	43.3374	28832.7	43.5391	1.16191	0.960232	0.201675	0.825489	0.174511	1.36277	6574.68	269.653	2.72152
Stettler	1	20	400114480		HR-HL		2	2	10	4	6	18	1	1	1	1	1	1	1	4	58	630	3	galt	31	2	11	10	10	2017-10-13	3.75	17.3068	-4.45007	13.6537	-4.71467	0.00121513	0.265825	-0.26461	22.6033	-22.6033	-2.14753	-3740.76	90.0332	2.06821	0.25	1.19016	-3.10613	-1.78142	1.88055
Stettler	1	20	400114480		HRHL		2	2	10	4	6	18	1	1	1	1	1	1	1	4	58	630	3	galt	31	2	11	10	10	2017-10-13	3.75	17.3068	4.45007	13.6537	4.71467	0.00121513	0.265825	0.26461	22.6033	22.6033	2.14753	3740.76	90.0332	2.06821	0.25	1.19016	-3.10613	-1.78142	1.88055
Stettler	1	20	400114480		VL	0	2	2	10	4	6	18	1	1	1	1	1	1	1	4	58	630	3	galt	31	2	11	13	13	2017-10-17	3.5												171.824	14.5465
Stettler	1	20	400114480		VR	0	2	2	10	4	6	18	1	1	1	1	1	1	1	4	58	630	3	galt	31	2	11	13	13	2017-10-17	3.5												182.27	15.0978
Stettler	1	20	400114480		HL	1	2	2	10	4	6	18	1	1	1	1	1	1	1	4	58	630	3	galt	31	2	11	13	13	2017-10-17	3.5	4810.09	51.9663	10304	52.4599	1.23651	0.742909	0.493598	0.601271	0.398729	2.20769	5493.87	43.3692	5.46746
Stettler	1	20	400114480		HR	0	2	2	10	4	6	18	1	1	1	1	1	1	1	4	58	630	3	galt	31	2	11	13	13	2017-10-17	3.5	15298.9	45.1655	22559	45.401	1.23253	0.99707	0.235459	0.808907	0.191093	1.54646	7260.11	239.714	5.12258
Stettler	1	20	400114480		HR-HL		2	2	10	4	6	18	1	1	1	1	1	1	1	4	58	630	3	galt	31	2	11	13	13	2017-10-17	3.5	10.2429	-6.80081	11.9678	-7.05895	-0.00397819	0.254161	-0.258139	20.7636	-20.7636	-0.661226	1766.24	69.3594	0.936921	0	-5.87367	-4.79202	-3.6211	-18.7932
Stettler	1	20	400114480		HRHL		2	2	10	4	6	18	1	1	1	1	1	1	1	4	58	630	3	galt	31	2	11	13	13	2017-10-17	3.5	10.2429	6.80081	11.9678	7.05895	0.00397819	0.254161	0.258139	20.7636	20.7636	0.661226	1766.24	69.3594	0.936921	0	-5.87367	-4.79202	-3.6211	-18.7932
Stettler	1	20	400114480		VL	0	2	2	10	4	6	18	1	1	1	1	2	1	1	4	58	630	3	galt	31	2	11	0	0	2017-10-17	3.5												171.824	14.5465
Stettler	1	20	400114480		VR	0	2	2	10	4	6	18	1	1	1	1	2	1	1	4	58	630	3	galt	31	2	11	0	0	2017-10-17	3.5												182.27	15.0978
Stettler	1	20	400114480		HL	1	2	2	10	4	6	18	1	1	1	1	2	1	1	4	58	630	3	galt	31	2	11	0	0	2017-10-17	3.5	4810.09	51.9663	10304	52.4599	1.23651	0.742909	0.493598	0.601271	0.398729	2.20769	5493.87	43.3692	5.46746
Stettler	1	20	400114480		HR	0	2	2	10	4	6	18	1	1	1	1	2	1	1	4	58	630	3	galt	31	2	11	0	0	2017-10-17	3.5	15298.9	45.1655	22559	45.401	1.23253	0.99707	0.235459	0.808907	0.191093	1.54646	7260.11	239.714	5.12258
Stettler	1	20	400114480		HR-HL		2	2	10	4	6	18	1	1	1	1	2	1	1	4	58	630	3	galt	31	2	11	0	0	2017-10-17	3.5	10.2429	-6.80081	11.9678	-7.05895	-0.00397819	0.254161	-0.258139	20.7636	-20.7636	-0.661226	1766.24	69.3594	0.936921
Stettler	1	20	400114480		HRHL		2	2	10	4	6	18	1	1	1	1	2	1	1	4	58	630	3	galt	31	2	11	0	0	2017-10-17	3.5	10.2429	6.80081	11.9678	7.05895	0.00397819	0.254161	0.258139	20.7636	20.7636	0.661226	1766.24	69.3594	0.936921
Stettler	1	20	400114480		VL	0	2	2	10	4	6	18	1	1	1	1	2	1	1	4	58	630	3	galt	31	2	11	1	1	2017-10-18	3.75												213.847	23.9625
Stettler	1	20	400114480		VR	0	2	2	10	4	6	18	1	1	1	1	2	1	1	4	58	630	3	galt	31	2	11	1	1	2017-10-18	3.75												154.153	22.858
Stettler	1	20	400114480		HL	1	2	2	10	4	6	18	1	1	1	1	2	1	1	4	58	630	3	galt	31	2	11	1	1	2017-10-18	3.75	4892.18	67.5174	13534.2	67.9384	1.07535	0.654327	0.421024	0.61012	0.38988	2.79558	8642.07	38.0751	16.1112
Stettler	1	20	400114480		HR	0	2	2	10	4	6	18	1	1	1	1	2	1	1	4	58	630	3	galt	31	2	11	1	1	2017-10-18	3.75	15291.5	60.5822	23690.2	60.7676	1.06745	0.882046	0.185406	0.826142	0.173858	1.55412	8398.62	244.499	17.1116
Stettler	1	20	400114480		HR-HL		2	2	10	4	6	18	1	1	1	1	2	1	1	4	58	630	3	galt	31	2	11	1	1	2017-10-18	3.75	10.1556	-6.9352	9.91788	-7.17081	-0.00790025	0.227718	-0.235619	21.6023	-21.6023	-1.24146	-243.451	73.0512	1.06209	0.25	-0.0873043	-2.04989	0.838646	3.69185
Stettler	1	20	400114480		HRHL		2	2	10	4	6	18	1	1	1	1	2	1	1	4	58	630	3	galt	31	2	11	1	1	2017-10-18	3.75	10.1556	6.9352	9.91788	7.17081	0.00790025	0.227718	0.235619	21.6023	21.6023	1.24146	243.451	73.0512	1.06209	0.25	-0.0873043	-2.04989	0.838646	3.69185
Stettler	1	20	400114480		VL	0	2	2	10	4	6	18	1	1	1	1	2	1	1	4	58	630	3	galt	31	2	11	4	4	2017-10-20	3.75												191.394	6.19
Stettler	1	20	400114480		VR	0	2	2	10	4	6	18	1	1	1	1	2	1	1	4	58	630	3	galt	31	2	11	4	4	2017-10-20	3.75												160.347	4.84581
Stettler	1	20	400114480		HL	1	2	2	10	4	6	18	1	1	1	1	2	1	1	4	58	630	3	galt	31	2	11	4	4	2017-10-20	3.75	4415.09	25.067	11544.6	25.5514	1.15089	0.666546	0.484347	0.579395	0.420605	2.59123	7129.46	32.4873	13.392
Stettler	1	20	400114480		HR	0	2	2	10	4	6	18	1	1	1	1	2	1	1	4	58	630	3	galt	31	2	11	4	4	2017-10-20	3.75	16706.8	32.6814	24879.2	32.8732	1.15433	0.962496	0.191831	0.834423	0.165577	1.52213	8172.44	250.18	15.117
Stettler	1	20	400114480		HR-HL		2	2	10	4	6	18	1	1	1	1	2	1	1	4	58	630	3	galt	31	2	11	4	4	2017-10-20	3.75	12.0036	7.61437	13.0221	7.32186	0.00343473	0.295951	-0.292516	25.5028	-25.5028	-1.0691	1042.98	77.0138	1.12881	0.25	1.76067	1.05436	4.73916	7.65436
Stettler	1	20	400114480		HRHL		2	2	10	4	6	18	1	1	1	1	2	1	1	4	58	630	3	galt	31	2	11	4	4	2017-10-20	3.75	12.0036	7.61437	13.0221	7.32186	0.00343473	0.295951	0.292516	25.5028	25.5028	1.0691	1042.98	77.0138	1.12881	0.25	1.76067	1.05436	4.73916	7.65436
Stettler	1	20	400114480		VL	0	2	2	10	4	6	18	1	1	1	1	2	1	1	4	58	630	3	galt	31	2	11	7	7	2017-10-24	3.75												207.982	18.7543
Stettler	1	20	400114480		VR	0	2	2	10	4	6	18	1	1	1	1	2	1	1	4	58	630	3	galt	31	2	11	7	7	2017-10-24	3.75												160.607	23.5455
Stettler	1	20	400114480		HL	1	2	2	10	4	6	18	1	1	1	1	2	1	1	4	58	630	3	galt	31	2	11	7	7	2017-10-24	3.75	4395.26	49.093	9657.02	49.6361	1.12559	0.58248	0.543108	0.516431	0.483569	2.29716	5261.76	43.3098	12.659
Stettler	1	20	400114480		HR	0	2	2	10	4	6	18	1	1	1	1	2	1	1	4	58	630	3	galt	31	2	11	7	7	2017-10-24	3.75	20953.6	45.6406	29642.3	45.8413	1.11021	0.909446	0.200766	0.819153	0.180847	1.40928	8688.73	234.855	17.2054
Stettler	1	20	400114480		HR-HL		2	2	10	4	6	18	1	1	1	1	2	1	1	4	58	630	3	galt	31	2	11	7	7	2017-10-24	3.75	16.1702	-3.45245	19.5169	-3.79479	-0.0153767	0.326965	-0.342342	30.2722	-30.2722	-0.887871	3426.97	68.8603	1.35914	0.25	5.92731	7.54912	9.50853	-0.499067
Stettler	1	20	400114480		HRHL		2	2	10	4	6	18	1	1	1	1	2	1	1	4	58	630	3	galt	31	2	11	7	7	2017-10-24	3.75	16.1702	3.45245	19.5169	3.79479	0.0153767	0.326965	0.342342	30.2722	30.2722	0.887871	3426.97	68.8603	1.35914	0.25	5.92731	7.54912	9.50853	-0.499067
Stettler	1	20	400114480		VL	0	2	2	10	4	6	18	1	1	1	1	2	1	1	4	58	630	3	galt	31	2	11	10	10	2017-10-27	3.75												188.475	16.7742
Stettler	1	20	400114480		VR	0	2	2	10	4	6	18	1	1	1	1	2	1	1	4	58	630	3	galt	31	2	11	10	10	2017-10-27	3.75												181.743	14.1737
Stettler	1	20	400114480		HL	1	2	2	10	4	6	18	1	1	1	1	2	1	1	4	58	630	3	galt	31	2	11	10	10	2017-10-27	3.75	4800.21	9.4652	10779	9.89571	1.12071	0.690201	0.430506	0.616732	0.383268	2.25619	5978.84	55.5555	21.752
Stettler	1	20	400114480		HR	0	2	2	10	4	6	18	1	1	1	1	2	1	1	4	58	630	3	galt	31	2	11	10	10	2017-10-27	3.75	14940.5	13.7077	26461.3	13.9791	1.06962	0.798153	0.271471	0.746116	0.253884	1.89807	11520.8	233.987	19.5589
Stettler	1	20	400114480		HR-HL		2	2	10	4	6	18	1	1	1	1	2	1	1	4	58	630	3	galt	31	2	11	10	10	2017-10-27	3.75	9.90265	4.24245	15.3147	4.08341	-0.0510831	0.107953	-0.159036	12.9384	-12.9384	-0.358122	5541.92	61.6253	0.899177	0.25	-0.340281	3.34691	-7.82524	-7.73407
Stettler	1	20	400114480		HRHL		2	2	10	4	6	18	1	1	1	1	2	1	1	4	58	630	3	galt	31	2	11	10	10	2017-10-27	3.75	9.90265	4.24245	15.3147	4.08341	0.0510831	0.107953	0.159036	12.9384	12.9384	0.358122	5541.92	61.6253	0.899177	0.25	-0.340281	3.34691	-7.82524	-7.73407
Tornare	1	22	400115458	Osteitis of the distal phalanx (P3), lesion on the sole in the area of the toe tip, double sole (DS) and an abscess (2x Surgery)	VL	1	1	2	1	2	2	1	1	1	1	1	1	1	1	1	59	716	3	50	21	1	9	0	0	2017-10-30	2.5	6274.6	6.07959	10326.2	6.48188	1.43771	1.03542	0.402291	0.719755	0.280245	1.7159	4051.64	62.1431	29.1288
Tornare	1	22	400115458		VR	0	1	2	1	2	2	1	1	1	1	1	1	1	1	1	59	716	3	50	21	1	9	0	0	2017-10-30	2.5	7044.73	30.7602	15732.5	31.1947	1.46371	1.02914	0.434568	0.701632	0.298368	2.31353	8687.74	290.505	28.8115
Tornare	1	22	400115458		VR-VL		1	2	1	2	2	1	1	1	1	1	1	1	1	1	59	716	3	50	21	1	9	0	0	2017-10-30	2.5	0.752079	24.6806	5.27952	24.7128	0.0259975	-0.006279	0.0322765	-1.81226	1.81226	0.597629	4636.1	64.7563	0.989107
Tornare	1	22	400115458		VRVL		1	2	1	2	2	1	1	1	1	1	1	1	1	1	59	716	3	50	21	1	9	0	0	2017-10-30	2.5	0.752079	24.6806	5.27952	24.7128	0.0259975	0.006279	0.0322765	1.81226	1.81226	0.597629	4636.1	64.7563	0.989107
Tornare	1	22	400115458		HL	0	1	2	1	2	2	1	1	1	1	1	1	1	1	1	59	716	3	50	21	1	9	0	0	2017-10-30	2.5												144.986	16.4613
Tornare	1	22	400115458		HR	0	1	2	1	2	2	1	1	1	1	1	1	1	1	1	59	716	3	50	21	1	9	0	0	2017-10-30	2.5												182.25	17.9868
Tornare	1	22	400115458		VL	1	1	2	1	2	2	1	1	1	1	1	1	1	1	1	59	716	3	50	21	1	9	1	1	2017-10-31	2.5	5390.79	52.3276	12965.9	52.8667	1.49854	0.959403	0.539132	0.632129	0.367871	2.4344	7575.11	81.7909	19.7313
Tornare	1	22	400115458		VR	0	1	2	1	2	2	1	1	1	1	1	1	1	1	1	59	716	3	50	21	1	9	1	1	2017-10-31	2.5	8395.38	47.6799	24553.6	48.1355	1.47199	1.01637	0.455619	0.684732	0.315268	3.01651	16158.2	288.839	21.5953
Tornare	1	22	400115458		VR-VL		1	2	1	2	2	1	1	1	1	1	1	1	1	1	59	716	3	50	21	1	9	1	1	2017-10-31	2.5	2.93416	-4.64766	11.3161	-4.73117	-0.0265475	0.0569653	-0.0835128	5.26034	-5.26034	0.582108	8583.07	55.8638	1.09447	0	2.18208	6.03655	7.0726	-8.89247
Tornare	1	22	400115458		VRVL		1	2	1	2	2	1	1	1	1	1	1	1	1	1	59	716	3	50	21	1	9	1	1	2017-10-31	2.5	2.93416	4.64766	11.3161	4.73117	0.0265475	0.0569653	0.0835128	5.26034	5.26034	0.582108	8583.07	55.8638	1.09447	0	2.18208	6.03655	3.44807	-8.89247
Tornare	1	22	400115458		HL	0	1	2	1	2	2	1	1	1	1	1	1	1	1	1	59	716	3	50	21	1	9	1	1	2017-10-31	2.5												166.639	14.2312
Tornare	1	22	400115458		HR	0	1	2	1	2	2	1	1	1	1	1	1	1	1	1	59	716	3	50	21	1	9	1	1	2017-10-31	2.5												187.715	13.4999
Tornare	1	22	400115458		VL	1	1	2	1	2	2	1	1	1	1	1	1	1	1	1	59	716	3	50	21	1	9	4	4	2017-11-03	2.75	4902.2	15.6246	14374.7	16.1555	1.43035	0.899431	0.530921	0.628793	0.371207	3.15401	9472.55	107.37	22.4643
Tornare	1	22	400115458		VR	0	1	2	1	2	2	1	1	1	1	1	1	1	1	1	59	716	3	50	21	1	9	4	4	2017-11-03	2.75	6696.26	10.2213	16556.9	10.7359	1.43018	0.915589	0.514592	0.639844	0.360156	2.59816	9860.63	276.301	21.6209
Tornare	1	22	400115458		VR-VL		1	2	1	2	2	1	1	1	1	1	1	1	1	1	59	716	3	50	21	1	9	4	4	2017-11-03	2.75	1.75201	-5.40325	2.131	-5.41957	-0.000171968	0.0161575	-0.0163294	1.10512	-1.10512	-0.555847	388.08	44.0302	0.962456	0.25	0.999934	-3.14852	2.91738	-20.7261
Tornare	1	22	400115458		VRVL		1	2	1	2	2	1	1	1	1	1	1	1	1	1	59	716	3	50	21	1	9	4	4	2017-11-03	2.75	1.75201	5.40325	2.131	5.41957	0.000171968	0.0161575	0.0163294	1.10512	1.10512	0.555847	388.08	44.0302	0.962456	0.25	0.999934	-3.14852	-0.707144	-20.7261
Tornare	1	22	400115458		HL	0	1	2	1	2	2	1	1	1	1	1	1	1	1	1	59	716	3	50	21	1	9	4	4	2017-11-03	2.75												165.078	20.586
Tornare	1	22	400115458		HR	0	1	2	1	2	2	1	1	1	1	1	1	1	1	1	59	716	3	50	21	1	9	4	4	2017-11-03	2.75												182.599	18.5004
Tornare	1	22	400115458		VL	1	1	2	1	2	2	1	1	1	1	1	1	1	1	1	59	716	3	50	21	1	9	7	7	2017-11-07	2.5	7208.35	24.3083	15874.1	24.7686	1.17951	0.719266	0.460248	0.608159	0.391841	2.32364	8665.8	143.415	24.2891
Tornare	1	22	400115458		VR	0	1	2	1	2	2	1	1	1	1	1	1	1	1	1	59	716	3	50	21	1	9	7	7	2017-11-07	2.5	8909.19	18.2474	15608.4	18.6763	1.18315	0.754178	0.42897	0.636744	0.363256	1.66011	6699.26	248.57	22.8319
Tornare	1	22	400115458		VR-VL		1	2	1	2	2	1	1	1	1	1	1	1	1	1	59	716	3	50	21	1	9	7	7	2017-11-07	2.5	1.66097	-6.06098	-0.259471	-6.09226	0.0036347	0.0349123	-0.0312776	2.85849	-2.85849	-0.663533	-1966.54	26.8263	0.940006	0	0.908895	-5.53899	4.67075	-37.93
Tornare	1	22	400115458		VRVL		1	2	1	2	2	1	1	1	1	1	1	1	1	1	59	716	3	50	21	1	9	7	7	2017-11-07	2.5	1.66097	6.06098	0.259471	6.09226	0.0036347	0.0349123	0.0312776	2.85849	2.85849	0.663533	1966.54	26.8263	0.940006	0	0.908895	-5.02005	1.04622	-37.93
Tornare	1	22	400115458		HL	0	1	2	1	2	2	1	1	1	1	1	1	1	1	1	59	716	3	50	21	1	9	7	7	2017-11-07	2.5												170.305	16.6387
Tornare	1	22	400115458		HR	0	1	2	1	2	2	1	1	1	1	1	1	1	1	1	59	716	3	50	21	1	9	7	7	2017-11-07	2.5												177.542	21.0836
Tornare	1	22	400115458		VL	1	1	2	1	2	2	1	1	1	1	1	1	1	1	1	59	716	3	50	21	1	9	10	10	2017-11-08	2.5	5538.48	32.3533	15433.4	32.8268	1.33471	0.861189	0.473518	0.642173	0.357827	3.27095	9894.93	118.702	30.3147
Tornare	1	22	400115458		VR	0	1	2	1	2	2	1	1	1	1	1	1	1	1	1	59	716	3	50	21	1	9	10	10	2017-11-08	2.5	8261.22	24.5871	13613.8	25.0161	1.28641	0.857399	0.429012	0.666352	0.333648	1.72039	5352.55	255.805	27.742
Tornare	1	22	400115458		VR-VL		1	2	1	2	2	1	1	1	1	1	1	1	1	1	59	716	3	50	21	1	9	10	10	2017-11-08	2.5	2.65892	-7.76616	-1.77699	-7.81066	-0.0482954	-0.00378989	-0.0445055	2.41796	-2.41796	-1.55056	-4542.37	36.6089	0.915134	0	1.90684	-7.05651	4.23022	-28.1474
Tornare	1	22	400115458		VRVL		1	2	1	2	2	1	1	1	1	1	1	1	1	1	59	716	3	50	21	1	9	10	10	2017-11-08	2.5	2.65892	7.76616	1.77699	7.81066	0.0482954	0.00378989	0.0445055	2.41796	2.41796	1.55056	4542.37	36.6089	0.915134	0	1.90684	-3.50253	0.605695	-28.1474
Tornare	1	22	400115458		HL	0	1	2	1	2	2	1	1	1	1	1	1	1	1	1	59	716	3	50	21	1	9	10	10	2017-11-08	2.5												135.033	21.4342
Tornare	1	22	400115458		HR	0	1	2	1	2	2	1	1	1	1	1	1	1	1	1	59	716	3	50	21	1	9	10	10	2017-11-08	2.5												209.71	20.2881
Tornare	1	22	400115458		VL	1	1	2	1	2	2	1	1	1	1	1	2	1	1	1	59	716	3	50	21	1	9	0	0	2017-11-08	2.5	5538.48	32.3533	15433.4	32.8268	1.33471	0.861189	0.473518	0.642173	0.357827	3.27095	9894.93	118.702	30.3147
Tornare	1	22	400115458		VR	0	1	2	1	2	2	1	1	1	1	1	2	1	1	1	59	716	3	50	21	1	9	0	0	2017-11-08	2.5	8261.22	24.5871	13613.8	25.0161	1.28641	0.857399	0.429012	0.666352	0.333648	1.72039	5352.55	255.805	27.742
Tornare	1	22	400115458		VR-VL		1	2	1	2	2	1	1	1	1	1	2	1	1	1	59	716	3	50	21	1	9	0	0	2017-11-08	2.5	2.65892	-7.76616	-1.77699	-7.81066	-0.0482954	-0.00378989	-0.0445055	2.41796	-2.41796	-1.55056	-4542.37	36.6089	0.915134
Tornare	1	22	400115458		VRVL		1	2	1	2	2	1	1	1	1	1	2	1	1	1	59	716	3	50	21	1	9	0	0	2017-11-08	2.5	2.65892	7.76616	1.77699	7.81066	0.0482954	0.00378989	0.0445055	2.41796	2.41796	1.55056	4542.37	36.6089	0.915134
Tornare	1	22	400115458		HL	0	1	2	1	2	2	1	1	1	1	1	2	1	1	1	59	716	3	50	21	1	9	0	0	2017-11-08	2.5												135.033	21.4342
Tornare	1	22	400115458		HR	0	1	2	1	2	2	1	1	1	1	1	2	1	1	1	59	716	3	50	21	1	9	0	0	2017-11-08	2.5												209.71	20.2881
Tornare	1	22	400115458		VL	1	1	2	1	2	2	1	1	1	1	1	2	1	1	1	59	716	3	50	21	1	9	1	1	2017-11-09	2.5	4222.35	20.8862	15597.9	21.4099	1.54422	1.02047	0.523748	0.66006	0.33994	3.89027	11375.5	122.26	35.1557
Tornare	1	22	400115458		VR	0	1	2	1	2	2	1	1	1	1	1	2	1	1	1	59	716	3	50	21	1	9	1	1	2017-11-09	2.5	5709.72	16.2921	10878.6	16.808	1.55638	1.04042	0.515961	0.666826	0.333174	1.9962	5168.86	256.768	31.77
Tornare	1	22	400115458		VR-VL		1	2	1	2	2	1	1	1	1	1	2	1	1	1	59	716	3	50	21	1	9	1	1	2017-11-09	2.5	1.4525	-4.59412	-4.60868	-4.6019	0.0121572	0.0199449	-0.00778769	0.676626	-0.676626	-1.89407	-6206.66	35.4876	0.903694	0	-1.20642	-2.83169	-1.74133	-1.12131
Tornare	1	22	400115458		VRVL		1	2	1	2	2	1	1	1	1	1	2	1	1	1	59	716	3	50	21	1	9	1	1	2017-11-09	2.5	1.4525	4.59412	4.60868	4.6019	0.0121572	0.0199449	0.00778769	0.676626	0.676626	1.89407	6206.66	35.4876	0.903694	0	-1.20642	2.83169	-1.74133	-1.12131
Tornare	1	22	400115458		HL	0	1	2	1	2	2	1	1	1	1	1	2	1	1	1	59	716	3	50	21	1	9	1	1	2017-11-09	2.5												164.164	29.7177
Tornare	1	22	400115458		HR	0	1	2	1	2	2	1	1	1	1	1	2	1	1	1	59	716	3	50	21	1	9	1	1	2017-11-09	2.5												187.067	29.1964
Tornare	1	22	400115458		VL	1	1	2	1	2	2	1	1	1	1	1	2	1	1	1	59	716	3	50	21	1	9	4	4	2017-11-13	2	4931.83	15.6409	11419.1	16.1351	1.45144	0.957222	0.494221	0.660203	0.339797	2.44081	6487.3	143.608	25.3857
Tornare	1	22	400115458		VR	0	1	2	1	2	2	1	1	1	1	1	2	1	1	1	59	716	3	50	21	1	9	4	4	2017-11-13	2	6166.15	15.8719	12724.9	16.3962	1.48592	0.961661	0.524261	0.647172	0.352828	2.02421	6558.78	230.937	25.2089
Tornare	1	22	400115458		VR-VL		1	2	1	2	2	1	1	1	1	1	2	1	1	1	59	716	3	50	21	1	9	4	4	2017-11-13	2	1.2054	0.230969	1.2752	0.261009	0.0344798	0.00443902	0.0300408	-1.30309	1.30309	-0.4166	71.4787	23.316	0.993035	-0.5	-1.45353	3.05219	-3.72105	-13.2929
Tornare	1	22	400115458		VRVL		1	2	1	2	2	1	1	1	1	1	2	1	1	1	59	716	3	50	21	1	9	4	4	2017-11-13	2	1.2054	0.230969	1.2752	0.261009	0.0344798	0.00443902	0.0300408	1.30309	1.30309	0.4166	71.4787	23.316	0.993035	0.5	-1.45353	-0.501791	-1.11486	-13.2929
Tornare	1	22	400115458		HL	0	1	2	1	2	2	1	1	1	1	1	2	1	1	1	59	716	3	50	21	1	9	4	4	2017-11-13	2												163.841	14.1441
Tornare	1	22	400115458		HR	0	1	2	1	2	2	1	1	1	1	1	2	1	1	1	59	716	3	50	21	1	9	4	4	2017-11-13	2												185.276	14.4422
Tornare	1	22	400115458		VL	1	1	2	1	2	2	1	1	1	1	1	2	1	1	1	59	716	3	50	21	1	9	7	7	2017-11-16	2.5	5861.28	18.0534	9448.88	18.5299	1.5894	1.11299	0.476419	0.695854	0.304146	1.70452	3587.6	141.559	29.6362
Tornare	1	22	400115458		VR	0	1	2	1	2	2	1	1	1	1	1	2	1	1	1	59	716	3	50	21	1	9	7	7	2017-11-16	2.5	4728.81	12.7255	10952.1	13.2519	1.61563	1.08922	0.526407	0.672046	0.327954	2.59582	6223.26	236.283	25.3928
Tornare	1	22	400115458		VR-VL		1	2	1	2	2	1	1	1	1	1	2	1	1	1	59	716	3	50	21	1	9	7	7	2017-11-16	2.5	-1.10593	-5.32797	1.46796	-5.27798	0.0262268	-0.0237613	0.0499881	-2.38085	2.38085	0.891299	2635.66	25.0697	0.856817	0	-3.76485	3.24495	-4.79881	-11.5392
Tornare	1	22	400115458		VRVL		1	2	1	2	2	1	1	1	1	1	2	1	1	1	59	716	3	50	21	1	9	7	7	2017-11-16	2.5	1.10593	5.32797	1.46796	5.27798	0.0262268	0.0237613	0.0499881	2.38085	2.38085	0.891299	2635.66	25.0697	0.856817	0	-1.553	-0.309035	-0.0371102	-11.5392
Tornare	1	22	400115458		HL	0	1	2	1	2	2	1	1	1	1	1	2	1	1	1	59	716	3	50	21	1	9	7	7	2017-11-16	2.5												157.146	16.2768
Tornare	1	22	400115458		HR	0	1	2	1	2	2	1	1	1	1	1	2	1	1	1	59	716	3	50	21	1	9	7	7	2017-11-16	2.5												202.35	16.6808
Haldimann	1	23	400116734	Septic osteitis of the distal phalanx (P3) and toe necrosis (TN)	VL	0	1	2	1	2	2	1	2	2	5	0	0	1	1	1	51	640	3	36	14	1	5	0	0	2017-11-30	2.5												180.242	18.7788
Haldimann	1	23	400116734		VR	0	1	2	1	2	2	1	2	2	5	0	0	1	1	1	51	640	3	36	14	1	5	0	0	2017-11-30	2.5												160.775	16.2152
Haldimann	1	23	400116734		HL	1	1	2	1	2	2	1	2	2	5	0	0	1	1	1	51	640	3	36	14	1	5	0	0	2017-11-30	2.5	7811.18	19.4705	16526.7	19.8742	1.12951	0.72585	0.40366	0.642572	0.357428	2.14319	8715.52	54.1729	25.7323
Haldimann	1	23	400116734		HR	0	1	2	1	2	2	1	2	2	5	0	0	1	1	1	51	640	3	36	14	1	5	0	0	2017-11-30	2.5	10295.6	17.7023	17951.9	18.0629	1.12535	0.764787	0.360562	0.679315	0.320685	1.76925	7656.34	200.651	22.7913
Haldimann	1	23	400116734		HR-HL		1	2	1	2	2	1	2	2	5	0	0	1	1	1	51	640	3	36	14	1	5	0	0	2017-11-30	2.5	2.4262	-1.7682	1.39184	-1.81129	-0.00416013	0.0389375	-0.0430976	3.67428	-3.67428	-0.373931	-1059.18	57.4821	0.885708
Haldimann	1	23	400116734		HRHL		1	2	1	2	2	1	2	2	5	0	0	1	1	1	51	640	3	36	14	1	5	0	0	2017-11-30	2.5	2.4262	1.7682	1.39184	1.81129	0.00416013	0.0389375	0.0430976	3.67428	3.67428	0.373931	1059.18	57.4821	0.885708
Haldimann	1	23	400116734		VL	0	1	2	1	2	2	1	2	2	5	0	0	1	1	1	51	640	3	36	14	1	5	1	1	2017-12-01	3.25												150.136	30.4745
Haldimann	1	23	400116734		VR	0	1	2	1	2	2	1	2	2	5	0	0	1	1	1	51	640	3	36	14	1	5	1	1	2017-12-01	3.25												210.55	27.9397
Haldimann	1	23	400116734		HL	1	1	2	1	2	2	1	2	2	5	0	0	1	1	1	51	640	3	36	14	1	5	1	1	2017-12-01	3.25	12821	10.4022	15300.1	10.7964	1.05576	0.66154	0.394216	0.644769	0.355231	1.46424	2479.02	48.5579	12.4961
Haldimann	1	23	400116734		HR	0	1	2	1	2	2	1	2	2	5	0	0	1	1	1	51	640	3	36	14	1	5	1	1	2017-12-01	3.25	12703.6	7.08748	21401.4	7.36366	1.01323	0.737047	0.276187	0.724067	0.275933	1.73917	8697.81	220.837	14.233
Haldimann	1	23	400116734		HR-HL		1	2	1	2	2	1	2	2	5	0	0	1	1	1	51	640	3	36	14	1	5	1	1	2017-12-01	3.25	-0.114731	-3.31468	5.95831	-3.43271	-0.0425212	0.0755074	-0.118029	7.92977	-7.92977	0.274929	6218.8	63.9504	1.139	0.75	-2.54093	4.56648	4.25549	6.46831
Haldimann	1	23	400116734		HRHL		1	2	1	2	2	1	2	2	5	0	0	1	1	1	51	640	3	36	14	1	5	1	1	2017-12-01	3.25	0.114731	3.31468	5.95831	3.43271	0.0425212	0.0755074	0.118029	7.92977	7.92977	0.274929	6218.8	63.9504	1.139	0.75	-2.31147	4.56648	4.25549	6.46831
Haldimann	1	23	400116734		VL	0	1	2	1	2	2	1	2	2	5	0	0	1	1	1	51	640	3	36	14	1	5	4	4	2017-12-05	3.25												185.34	41.1221
Haldimann	1	23	400116734		VR	0	1	2	1	2	2	1	2	2	5	0	0	1	1	1	51	640	3	36	14	1	5	4	4	2017-12-05	3.25												185.683	38.6909
Haldimann	1	23	400116734		HL	1	1	2	1	2	2	1	2	2	5	0	0	1	1	1	51	640	3	36	14	1	5	4	4	2017-12-05	3.25	13390.9	38.7807	15577.2	39.1209	1.01333	0.673074	0.340251	0.665252	0.334748	1.19971	2186.31	11.7677	17.2755
Haldimann	1	23	400116734		HR	0	1	2	1	2	2	1	2	2	5	0	0	1	1	1	51	640	3	36	14	1	5	4	4	2017-12-05	3.25	12269.2	31.7151	21505.9	32.0113	1.01932	0.723116	0.296208	0.709397	0.290603	1.76004	9236.73	248.989	19.4746
Haldimann	1	23	400116734		HR-HL		1	2	1	2	2	1	2	2	5	0	0	1	1	1	51	640	3	36	14	1	5	4	4	2017-12-05	3.25	-1.09549	-7.06558	5.78969	-7.10962	0.00599886	0.0500422	-0.0440434	4.41456	-4.41456	0.560327	7050.42	90.9742	1.1273	0.75	-3.52168	4.39785	0.740277	33.4921
Haldimann	1	23	400116734		HRHL		1	2	1	2	2	1	2	2	5	0	0	1	1	1	51	640	3	36	14	1	5	4	4	2017-12-05	3.25	1.09549	7.06558	5.78969	7.10962	0.00599886	0.0500422	0.0440434	4.41456	4.41456	0.560327	7050.42	90.9742	1.1273	0.75	-1.33071	4.39785	0.740277	33.4921
Haldimann	1	23	400116734		VL	0	1	2	1	2	2	1	2	2	5	0	0	1	1	1	51	640	3	36	14	1	5	7	7	2017-12-08	3.5												198.694	25.0348
Haldimann	1	23	400116734		VR	0	1	2	1	2	2	1	2	2	5	0	0	1	1	1	51	640	3	36	14	1	5	7	7	2017-12-08	3.5												170.082	20.9012
Haldimann	1	23	400116734		HL	1	1	2	1	2	2	1	2	2	5	0	0	1	1	1	51	640	3	36	14	1	5	7	7	2017-12-08	3.5	7504.21	19.5	10135.8	19.8185	1.16999	0.851537	0.318453	0.729359	0.270641	1.57638	2631.63	8.0029	12.8678
Haldimann	1	23	400116734		HR	0	1	2	1	2	2	1	2	2	5	0	0	1	1	1	51	640	3	36	14	1	5	7	7	2017-12-08	3.5	10396.5	16.8903	19322.8	17.1561	1.19185	0.926052	0.265797	0.77349	0.22651	1.90634	8926.3	258.881	13.8931
Haldimann	1	23	400116734		HR-HL		1	2	1	2	2	1	2	2	5	0	0	1	1	1	51	640	3	36	14	1	5	7	7	2017-12-08	3.5	2.82452	-2.60973	8.97165	-2.66238	0.0218595	0.0745151	-0.0526555	4.4131	-4.4131	0.329958	6294.67	94.0027	1.07968	1	0.398319	7.57982	0.738817	36.5206
Haldimann	1	23	400116734		HRHL		1	2	1	2	2	1	2	2	5	0	0	1	1	1	51	640	3	36	14	1	5	7	7	2017-12-08	3.5	2.82452	2.60973	8.97165	2.66238	0.0218595	0.0745151	0.0526555	4.4131	4.4131	0.329958	6294.67	94.0027	1.07968	1	0.398319	7.57982	0.738817	36.5206
Haldimann	1	23	400116734		VL	0	1	2	1	2	2	1	2	2	5	0	0	1	1	1	51	640	3	36	14	1	5	10	10	2017-12-11	3.25												171.847	35.1329
Haldimann	1	23	400116734		VR	0	1	2	1	2	2	1	2	2	5	0	0	1	1	1	51	640	3	36	14	1	5	10	10	2017-12-11	3.25												187.504	32.9784
Haldimann	1	23	400116734		HL	1	1	2	1	2	2	1	2	2	5	0	0	1	1	1	51	640	3	36	14	1	5	10	10	2017-12-11	3.25	12479	37.1882	14242.6	37.5544	1.04628	0.680155	0.366123	0.64987	0.35013	1.15348	1763.64	47.644	12.9889
Haldimann	1	23	400116734		HR	0	1	2	1	2	2	1	2	2	5	0	0	1	1	1	51	640	3	36	14	1	5	10	10	2017-12-11	3.25	12148.3	22.655	22831.9	22.9684	1.05584	0.742438	0.313399	0.702809	0.297191	1.85473	10683.6	234.249	13.1934
Haldimann	1	23	400116734		HR-HL		1	2	1	2	2	1	2	2	5	0	0	1	1	1	51	640	3	36	14	1	5	10	10	2017-12-11	3.25	-0.322984	-14.5332	8.38794	-14.586	0.00955893	0.0622827	-0.0527238	5.29385	-5.29385	0.701248	8919.99	66.1971	1.01574	0.75	-2.74918	6.99611	1.61957	8.71501
Haldimann	1	23	400116734		HRHL		1	2	1	2	2	1	2	2	5	0	0	1	1	1	51	640	3	36	14	1	5	10	10	2017-12-11	3.25	0.322984	14.5332	8.38794	14.586	0.00955893	0.0622827	0.0527238	5.29385	5.29385	0.701248	8919.99	66.1971	1.01574	0.75	-2.10321	6.99611	1.61957	8.71501
Mottier	1	24	400117848	Lesion in the interdigital skin with interdigital hyperplasia (IH). Also osteoarthritis of the distal interphalangeal joint (DIJ) and osteolitic changes in the distal phalanx (P3) (2x Surgery)	VL	0	1	2	1	2	2	1	1	1	1	1	1	0	1	1	36		2	35	29	1	11	0	0	2018-01-04	3.5												138.708	28.4735
Mottier	1	24	400117848		VR	0	1	2	1	2	2	1	1	1	1	1	1	0	1	1	36		2	35	29	1	11	0	0	2018-01-04	3.5												149.308	27.4379
Mottier	1	24	400117848		HL	1	1	2	1	2	2	1	1	1	1	1	1	0	1	1	36		2	35	29	1	11	0	0	2018-01-04	3.5	5237.25	38.647	13450.8	38.9669	0.953591	0.633662	0.319929	0.66674	0.33326	2.56599	8213.58	44.4194	15.7602
Mottier	1	24	400117848		HR	0	1	2	1	2	2	1	1	1	1	1	1	0	1	1	36		2	35	29	1	11	0	0	2018-01-04	3.5	15118.3	43.9254	21732.8	44.2141	0.9384	0.649704	0.288697	0.69228	0.30772	1.50743	6614.52	188.179	17.0091
Mottier	1	24	400117848		HR-HL		1	2	1	2	2	1	1	1	1	1	1	0	1	1	36		2	35	29	1	11	0	0	2018-01-04	3.5	9.64942	5.27844	8.08784	5.24721	-0.0151907	0.0160422	-0.0312329	2.55405	-2.55405	-1.05855	-1599.06	61.8059	1.07924
Mottier	1	24	400117848		HRHL		1	2	1	2	2	1	1	1	1	1	1	0	1	1	36		2	35	29	1	11	0	0	2018-01-04	3.5	9.64942	5.27844	8.08784	5.24721	0.0151907	0.0160422	0.0312329	2.55405	2.55405	1.05855	1599.06	61.8059	1.07924
Mottier	1	24	400117848		VL	0	1	2	1	2	2	1	1	1	1	1	1	0	1	1	36		2	35	29	1	11	1	1	2018-01-05	3.25												146.778	17.4189
Mottier	1	24	400117848		VR	0	1	2	1	2	2	1	1	1	1	1	1	0	1	1	36		2	35	29	1	11	1	1	2018-01-05	3.25												154.461	16.8578
Mottier	1	24	400117848		HL	1	1	2	1	2	2	1	1	1	1	1	1	0	1	1	36		2	35	29	1	11	1	1	2018-01-05	3.25	4928.5	18.5058	10082.9	18.9462	1.12569	0.685277	0.440415	0.608851	0.391149	2.05496	5154.35	62.5465	18.9022
Mottier	1	24	400117848		HR	0	1	2	1	2	2	1	1	1	1	1	1	0	1	1	36		2	35	29	1	11	1	1	2018-01-05	3.25	10043.3	15.2442	17800.8	15.535	1.12257	0.83181	0.290759	0.741454	0.258546	1.78604	7757.54	196.602	19.8868
Mottier	1	24	400117848		HR-HL		1	2	1	2	2	1	1	1	1	1	1	0	1	1	36		2	35	29	1	11	1	1	2018-01-05	3.25	4.99491	-3.2616	7.53709	-3.41126	-0.00312292	0.146533	-0.149656	13.2603	-13.2603	-0.268926	2603.19	51.7292	1.05209	-0.25	-4.65451	-0.550748	10.7063	-10.0767
Mottier	1	24	400117848		HRHL		1	2	1	2	2	1	1	1	1	1	1	0	1	1	36		2	35	29	1	11	1	1	2018-01-05	3.25	4.99491	3.2616	7.53709	3.41126	0.00312292	0.146533	0.149656	13.2603	13.2603	0.268926	2603.19	51.7292	1.05209	0.25	-4.65451	-0.550748	10.7063	-10.0767
Mottier	1	24	400117848		VL	0	1	2	1	2	2	1	1	1	1	1	1	0	1	1	36		2	35	29	1	11	4	4	2018-01-09	3.75												129.198	11.8762
Mottier	1	24	400117848		VR	0	1	2	1	2	2	1	1	1	1	1	1	0	1	1	36		2	35	29	1	11	4	4	2018-01-09	3.75												188.224	10.2381
Mottier	1	24	400117848		HL	1	1	2	1	2	2	1	1	1	1	1	1	0	1	1	36		2	35	29	1	11	4	4	2018-01-09	3.75	4417.21	57.4839	9682.95	57.9857	1.32821	0.82642	0.501793	0.622418	0.377582	2.23349	5265.74	23.9919	8.35583
Mottier	1	24	400117848		HR	0	1	2	1	2	2	1	1	1	1	1	1	0	1	1	36		2	35	29	1	11	4	4	2018-01-09	3.75	8662.73	48.2143	19334.8	48.479	1.30062	1.0359	0.264716	0.796395	0.203605	2.27433	10672.1	231.575	13.5839
Mottier	1	24	400117848		HR-HL		1	2	1	2	2	1	1	1	1	1	1	0	1	1	36		2	35	29	1	11	4	4	2018-01-09	3.75	4.14602	-9.26959	9.42568	-9.50667	-0.0275963	0.209481	-0.237077	17.3978	-17.3978	0.0408432	5406.38	81.2246	1.62568	0.25	-5.50341	1.33784	14.8437	19.4186
Mottier	1	24	400117848		HRHL		1	2	1	2	2	1	1	1	1	1	1	0	1	1	36		2	35	29	1	11	4	4	2018-01-09	3.75	4.14602	9.26959	9.42568	9.50667	0.0275963	0.209481	0.237077	17.3978	17.3978	0.0408432	5406.38	81.2246	1.62568	0.25	-5.50341	1.33784	14.8437	19.4186
Mottier	1	24	400117848		VL	0	1	2	1	2	2	1	1	1	1	1	1	0	1	1	36		2	35	29	1	11	7	7	2018-01-12	3.5												155.787	9.335
Mottier	1	24	400117848		VR	0	1	2	1	2	2	1	1	1	1	1	1	0	1	1	36		2	35	29	1	11	7	7	2018-01-12	3.5												133.531	7.67612
Mottier	1	24	400117848		HL	1	1	2	1	2	2	1	1	1	1	1	1	0	1	1	36		2	35	29	1	11	7	7	2018-01-12	3.5	5301.64	113.747	9331.48	114.193	1.1545	0.708412	0.446092	0.613771	0.386229	1.76737	4029.84	52.8971	15.6461
Mottier	1	24	400117848		HR	0	1	2	1	2	2	1	1	1	1	1	1	0	1	1	36		2	35	29	1	11	7	7	2018-01-12	3.5	9657.34	109.301	16976.4	109.646	1.16066	0.815394	0.345269	0.70247	0.29753	1.72094	7319.01	201.617	17.744
Mottier	1	24	400117848		HR-HL		1	2	1	2	2	1	1	1	1	1	1	0	1	1	36		2	35	29	1	11	7	7	2018-01-12	3.5	4.25361	-4.44603	7.4657	-4.54685	0.00615985	0.106983	-0.100823	8.86989	-8.86989	-0.0464234	3289.17	58.4329	1.13408	0	-5.39581	-0.622138	6.31584	-3.37306
Mottier	1	24	400117848		HRHL		1	2	1	2	2	1	1	1	1	1	1	0	1	1	36		2	35	29	1	11	7	7	2018-01-12	3.5	4.25361	4.44603	7.4657	4.54685	0.00615985	0.106983	0.100823	8.86989	8.86989	0.0464234	3289.17	58.4329	1.13408	0	-5.39581	-0.622138	6.31584	-3.37306
Mottier	1	24	400117848		VL	0	2	2	4	4	4	2	2	2	14	1	2	0	1	1	36		2	35	29	1	11	0	0	2018-01-12	3.5												155.787	9.335
Mottier	1	24	400117848		VR	0	2	2	4	4	4	2	2	2	14	1	2	0	1	1	36		2	35	29	1	11	0	0	2018-01-12	3.5												133.531	7.67612
Mottier	1	24	400117848		HL	1	2	2	4	4	4	2	2	2	14	1	2	0	1	1	36		2	35	29	1	11	0	0	2018-01-12	3.5	5301.64	113.747	9331.48	114.193	1.1545	0.708412	0.446092	0.613771	0.386229	1.76737	4029.84	52.8971	15.6461
Mottier	1	24	400117848		HR	0	2	2	4	4	4	2	2	2	14	1	2	0	1	1	36		2	35	29	1	11	0	0	2018-01-12	3.5	9657.34	109.301	16976.4	109.646	1.16066	0.815394	0.345269	0.70247	0.29753	1.72094	7319.01	201.617	17.744
Mottier	1	24	400117848		HR-HL		2	2	4	4	4	2	2	2	14	1	2	0	1	1	36		2	35	29	1	11	0	0	2018-01-12	3.5	4.25361	-4.44603	7.4657	-4.54685	0.00615985	0.106983	-0.100823	8.86989	-8.86989	-0.0464234	3289.17	58.4329	1.13408
Mottier	1	24	400117848		HRHL		2	2	4	4	4	2	2	2	14	1	2	0	1	1	36		2	35	29	1	11	0	0	2018-01-12	3.5	4.25361	4.44603	7.4657	4.54685	0.00615985	0.106983	0.100823	8.86989	8.86989	0.0464234	3289.17	58.4329	1.13408
Mottier	1	24	400117848		VL	0	2	2	4	4	4	2	2	2	14	1	2	0	1	1	36		2	35	29	1	11	1	1	2018-01-13	3.5												134.155	7.64694
Mottier	1	24	400117848		VR	0	2	2	4	4	4	2	2	2	14	1	2	0	1	1	36		2	35	29	1	11	1	1	2018-01-13	3.5												173.29	7.68064
Mottier	1	24	400117848		HL	1	2	2	4	4	4	2	2	2	14	1	2	0	1	1	36		2	35	29	1	11	1	1	2018-01-13	3.5	3762.74	27.4715	7017.33	28.0115	1.35395	0.814029	0.539917	0.601191	0.398809	1.91146	3254.59	33.4352	11.9737
Mottier	1	24	400117848		HR	0	2	2	4	4	4	2	2	2	14	1	2	0	1	1	36		2	35	29	1	11	1	1	2018-01-13	3.5	9009.09	22.1057	19694	22.3423	1.35166	1.11512	0.236542	0.824671	0.175329	2.10638	10684.9	215.031	10.8056
Mottier	1	24	400117848		HR-HL		2	2	4	4	4	2	2	2	14	1	2	0	1	1	36		2	35	29	1	11	1	1	2018-01-13	3.5	5.12339	-5.36579	12.3796	-5.66916	-0.0022828	0.301092	-0.303375	22.348	-22.348	0.19492	7430.34	73.0867	0.902445	0	0.869777	4.91389	13.4781	14.6538
Mottier	1	24	400117848		HRHL		2	2	4	4	4	2	2	2	14	1	2	0	1	1	36		2	35	29	1	11	1	1	2018-01-13	3.5	5.12339	5.36579	12.3796	5.66916	0.0022828	0.301092	0.303375	22.348	22.348	0.19492	7430.34	73.0867	0.902445	0	0.869777	4.91389	13.4781	14.6538
Mottier	1	24	400117848		VL	0	2	2	4	4	4	2	2	2	14	1	2	0	1	1	36		2	35	29	1	11	4	4	2018-01-16	3.75												145.887	9.31066
Mottier	1	24	400117848		VR	0	2	2	4	4	4	2	2	2	14	1	2	0	1	1	36		2	35	29	1	11	4	4	2018-01-16	3.75												168.498	13.3359
Mottier	1	24	400117848		HL	1	2	2	4	4	4	2	2	2	14	1	2	0	1	1	36		2	35	29	1	11	4	4	2018-01-16	3.75	4668.26	12.7317	8121.04	13.2465	1.32053	0.805725	0.514808	0.610849	0.389151	1.79335	3452.78	25.9579	7.53518
Mottier	1	24	400117848		HR	0	2	2	4	4	4	2	2	2	14	1	2	0	1	1	36		2	35	29	1	11	4	4	2018-01-16	3.75	8166.53	11.2556	16916.5	11.5156	1.40823	1.14815	0.260079	0.814534	0.185466	2.10693	8749.97	229.935	7.32029
Mottier	1	24	400117848		HR-HL		2	2	4	4	4	2	2	2	14	1	2	0	1	1	36		2	35	29	1	11	4	4	2018-01-16	3.75	3.41628	-1.47611	8.58932	-1.73084	0.0876931	0.342422	-0.254729	20.3685	-20.3685	0.313581	5297.19	79.7119	0.971482	0.25	-0.83733	1.12363	11.4986	21.279
Mottier	1	24	400117848		HRHL		2	2	4	4	4	2	2	2	14	1	2	0	1	1	36		2	35	29	1	11	4	4	2018-01-16	3.75	3.41628	1.47611	8.58932	1.73084	0.0876931	0.342422	0.254729	20.3685	20.3685	0.313581	5297.19	79.7119	0.971482	0.25	-0.83733	1.12363	11.4986	21.279
Mottier	1	24	400117848		VL	0	2	2	4	4	4	2	2	2	14	1	2	0	1	1	36		2	35	29	1	11	7	7	2018-01-19	3.5												142.51	10.722
Mottier	1	24	400117848		VR	0	2	2	4	4	4	2	2	2	14	1	2	0	1	1	36		2	35	29	1	11	7	7	2018-01-19	3.5												169.122	8.83344
Mottier	1	24	400117848		HL	1	2	2	4	4	4	2	2	2	14	1	2	0	1	1	36		2	35	29	1	11	7	7	2018-01-19	3.5	6380.44	16.0843	8585.1	16.4608	1.21167	0.83512	0.376553	0.689319	0.310681	1.33931	2204.67	63.6067	10.196
Mottier	1	24	400117848		HR	0	2	2	4	4	4	2	2	2	14	1	2	0	1	1	36		2	35	29	1	11	7	7	2018-01-19	3.5	7874.41	12.4321	15730.9	12.7302	1.22943	0.931302	0.298132	0.756975	0.243025	1.95615	7856.44	200.039	9.13154
Mottier	1	24	400117848		HR-HL		2	2	4	4	4	2	2	2	14	1	2	0	1	1	36		2	35	29	1	11	7	7	2018-01-19	3.5	1.45896	-3.6522	6.97827	-3.73062	0.0177612	0.0961818	-0.0784206	6.7656	-6.7656	0.616845	5651.78	51.7484	0.8956	0	-2.79465	-0.487425	-2.10429	-6.68452
Mottier	1	24	400117848		HRHL		2	2	4	4	4	2	2	2	14	1	2	0	1	1	36		2	35	29	1	11	7	7	2018-01-19	3.5	1.45896	3.6522	6.97827	3.73062	0.0177612	0.0961818	0.0784206	6.7656	6.7656	0.616845	5651.78	51.7484	0.8956	0	-2.79465	-0.487425	-2.10429	-6.68452
Mottier	1	24	400117848		VL	0	2	2	4	4	4	2	2	2	14	1	2	0	1	1	36		2	35	29	1	11	10	10	2018-01-23	3												153.705	15.0806
Mottier	1	24	400117848		VR	0	2	2	4	4	4	2	2	2	14	1	2	0	1	1	36		2	35	29	1	11	10	10	2018-01-23	3												161.621	11.1587
Mottier	1	24	400117848		HL	1	2	2	4	4	4	2	2	2	14	1	2	0	1	1	36		2	35	29	1	11	10	10	2018-01-23	3	5318.49	41.9284	15373.5	42.3936	1.4011	0.935869	0.465234	0.667639	0.332361	3.0257	10055	79.8398	19.696
Mottier	1	24	400117848		HR	0	2	2	4	4	4	2	2	2	14	1	2	0	1	1	36		2	35	29	1	11	10	10	2018-01-23	3	5803.01	34.5228	11442.6	34.888	1.36864	1.00342	0.365217	0.733804	0.266196	2.10449	5639.58	185.441	19.371
Mottier	1	24	400117848		HR-HL		2	2	4	4	4	2	2	2	14	1	2	0	1	1	36		2	35	29	1	11	10	10	2018-01-23	3	0.473167	-7.40564	-3.83878	-7.50566	-0.0324639	0.0675524	-0.100016	6.61644	-6.61644	-0.92121	-4415.43	39.8073	0.983499	-0.5	-3.78045	-11.3045	-2.25345	-18.6255
Mottier	1	24	400117848		HRHL		2	2	4	4	4	2	2	2	14	1	2	0	1	1	36		2	35	29	1	11	10	10	2018-01-23	3	0.473167	7.40564	3.83878	7.50566	0.0324639	0.0675524	0.100016	6.61644	6.61644	0.92121	4415.43	39.8073	0.983499	0.5	-3.78045	-3.62692	-2.25345	-18.6255
Mottier	1	24	400117848		VL	0	2	2	4	4	4	2	2	2	14	1	2	0	1	1	36		2	35	29	1	11	13	13	2018-01-26	3												145.214	15.9902
Mottier	1	24	400117848		VR	0	2	2	4	4	4	2	2	2	14	1	2	0	1	1	36		2	35	29	1	11	13	13	2018-01-26	3												178.459	16.6255
Mottier	1	24	400117848		HL	1	2	2	4	4	4	2	2	2	14	1	2	0	1	1	36		2	35	29	1	11	13	13	2018-01-26	3	3172.68	46.8045	7263.33	47.3535	1.63095	1.08197	0.548984	0.662572	0.337428	2.15801	4090.66	63.6159	18.9563
Mottier	1	24	400117848		HR	0	2	2	4	4	4	2	2	2	14	1	2	0	1	1	36		2	35	29	1	11	13	13	2018-01-26	3	6001.17	42.6339	11933.1	43.006	1.60786	1.23583	0.37203	0.767942	0.232058	1.8968	5931.9	195.474	19.3775
Mottier	1	24	400117848		HR-HL		2	2	4	4	4	2	2	2	14	1	2	0	1	1	36		2	35	29	1	11	13	13	2018-01-26	3	2.7622	-4.17056	4.5603	-4.34751	-0.0230916	0.153863	-0.176954	10.537	-10.537	-0.261206	1841.25	50.8928	1.02222	-0.5	-1.49141	-2.9054	1.6671	-7.54007
Mottier	1	24	400117848		HRHL		2	2	4	4	4	2	2	2	14	1	2	0	1	1	36		2	35	29	1	11	13	13	2018-01-26	3	2.7622	4.17056	4.5603	4.34751	0.0230916	0.153863	0.176954	10.537	10.537	0.261206	1841.25	50.8928	1.02222	0.5	-1.49141	-2.9054	1.6671	-7.54007
Mottier	1	24	400117848		VL	0	2	2	4	4	4	2	2	2	14	1	2	0	1	1	36		2	35	29	1	11	16	16	2018-01-29	2.75												160.665	28.2334
Mottier	1	24	400117848		VR	0	2	2	4	4	4	2	2	2	14	1	2	0	1	1	36		2	35	29	1	11	16	16	2018-01-29	2.75												158.632	27.0677
Mottier	1	24	400117848		HL	1	2	2	4	4	4	2	2	2	14	1	2	0	1	1	36		2	35	29	1	11	16	16	2018-01-29	2.75	5111.73	13.091	10391.3	13.5425	1.27356	0.822057	0.451503	0.645374	0.354626	2.1414	5279.57	90.1435	22.0441
Mottier	1	24	400117848		HR	0	2	2	4	4	4	2	2	2	14	1	2	0	1	1	36		2	35	29	1	11	16	16	2018-01-29	2.75	8052.07	8.84635	13534.3	9.16082	1.26101	0.946537	0.314468	0.750287	0.249713	1.71279	5482.27	175.325	23.0697
Mottier	1	24	400117848		HR-HL		2	2	4	4	4	2	2	2	14	1	2	0	1	1	36		2	35	29	1	11	16	16	2018-01-29	2.75	2.87143	-4.24464	3.06937	-4.38167	-0.0125542	0.124481	-0.137035	10.4913	-10.4913	-0.428614	202.694	32.0872	1.04652	-0.75	-1.38219	-4.39633	1.62139	-26.3456
Mottier	1	24	400117848		HRHL		2	2	4	4	4	2	2	2	14	1	2	0	1	1	36		2	35	29	1	11	16	16	2018-01-29	2.75	2.87143	4.24464	3.06937	4.38167	0.0125542	0.124481	0.137035	10.4913	10.4913	0.428614	202.694	32.0872	1.04652	0.75	-1.38219	-4.39633	1.62139	-26.3456
Schneiter	1	25	400118852	Osteitis of the distal phalanx (P3)	VL	0	1	2	1	2	2	1	1	1	1	0	0	1	1	4	17	578	3	18	41	1	10	0	0	2018-02-01	3												184.954	33.066
Schneiter	1	25	400118852		VR	0	1	2	1	2	2	1	1	1	1	0	0	1	1	4	17	578	3	18	41	1	10	0	0	2018-02-01	3												132.647	32.8009
Schneiter	1	25	400118852		HL	1	1	2	1	2	2	1	1	1	1	0	0	1	1	4	17	578	3	18	41	1	10	0	0	2018-02-01	3	8104.81	31.49	10602	31.9056	0.941786	0.526194	0.415592	0.558653	0.441347	1.22037	2497.22	9.87413	8.6416
Schneiter	1	25	400118852		HR	0	1	2	1	2	2	1	1	1	1	0	0	1	1	4	17	578	3	18	41	1	10	0	0	2018-02-01	3	8950.62	24.6672	15881.6	24.975	0.944012	0.636255	0.307758	0.674003	0.325997	1.72499	6930.95	249.7	18.0788
Schneiter	1	25	400118852		HR-HL		1	2	1	2	2	1	1	1	1	0	0	1	1	4	17	578	3	18	41	1	10	0	0	2018-02-01	3	0.825992	-6.82276	5.1558	-6.93059	0.0022265	0.110061	-0.107834	11.535	-11.535	0.504617	4433.72	92.3921	2.09207
Schneiter	1	25	400118852		HRHL		1	2	1	2	2	1	1	1	1	0	0	1	1	4	17	578	3	18	41	1	10	0	0	2018-02-01	3	0.825992	6.82276	5.1558	6.93059	0.0022265	0.110061	0.107834	11.535	11.535	0.504617	4433.72	92.3921	2.09207
Schneiter	1	25	400118852		VL	0	1	2	1	2	2	1	1	1	1	0	0	1	1	4	17	578	3	18	41	1	10	1	1	2018-02-06	3												210.079	11.6209
Schneiter	1	25	400118852		VR	0	1	2	1	2	2	1	1	1	1	0	0	1	1	4	17	578	3	18	41	1	10	1	1	2018-02-06	3												129.726	13.4572
Schneiter	1	25	400118852		HL	1	1	2	1	2	2	1	1	1	1	0	0	1	1	4	17	578	3	18	41	1	10	1	1	2018-02-06	3	13258.3	20.7441	14963.8	21.083	0.876731	0.537825	0.338906	0.612662	0.387338	1.2059	1705.46	21.6425	16.9618
Schneiter	1	25	400118852		HR	0	1	2	1	2	2	1	1	1	1	0	0	1	1	4	17	578	3	18	41	1	10	1	1	2018-02-06	3	13223.3	13.4499	22925	13.7499	0.869909	0.569911	0.299998	0.654246	0.345754	1.6788	9701.72	248.135	19.6297
Schneiter	1	25	400118852		HR-HL		1	2	1	2	2	1	1	1	1	0	0	1	1	4	17	578	3	18	41	1	10	1	1	2018-02-06	3	-0.0342273	-7.29423	7.77463	-7.33314	-0.00682219	0.0320863	-0.0389085	4.15843	-4.15843	0.472898	7996.27	83.9553	1.15729	0	-0.86022	2.61883	-7.37653	-8.43676
Schneiter	1	25	400118852		HRHL		1	2	1	2	2	1	1	1	1	0	0	1	1	4	17	578	3	18	41	1	10	1	1	2018-02-06	3	0.0342273	7.29423	7.77463	7.33314	0.00682219	0.0320863	0.0389085	4.15843	4.15843	0.472898	7996.27	83.9553	1.15729	0	-0.791765	2.61883	-7.37653	-8.43676
Schneiter	1	25	400118852		VL	0	1	2	1	2	2	1	1	1	1	0	0	1	1	4	17	578	3	18	41	1	10	4	4	2018-02-09	3.5												186.695	22.2824
Schneiter	1	25	400118852		VR	0	1	2	1	2	2	1	1	1	1	0	0	1	1	4	17	578	3	18	41	1	10	4	4	2018-02-09	3.5												155.9	21.2835
Schneiter	1	25	400118852		HL	1	1	2	1	2	2	1	1	1	1	0	0	1	1	4	17	578	3	18	41	1	10	4	4	2018-02-09	3.5	6711.64	19.8316	13753.4	20.2395	1.06091	0.653035	0.407878	0.617448	0.382552	2.09985	7041.78	7.51165	1.38423
Schneiter	1	25	400118852		HR	0	1	2	1	2	2	1	1	1	1	0	0	1	1	4	17	578	3	18	41	1	10	4	4	2018-02-09	3.5	11351.8	15.2172	23091.3	15.4601	1.06198	0.819126	0.242859	0.771808	0.228192	2.03483	11739.5	243.654	5.60578
Schneiter	1	25	400118852		HR-HL		1	2	1	2	2	1	1	1	1	0	0	1	1	4	17	578	3	18	41	1	10	4	4	2018-02-09	3.5	4.53145	-4.61436	9.11907	-4.77938	0.00107156	0.16609	-0.165019	15.436	-15.436	-0.0650195	4697.72	94.0186	4.04975	0.5	3.70546	3.96327	3.90107	1.62652
Schneiter	1	25	400118852		HRHL		1	2	1	2	2	1	1	1	1	0	0	1	1	4	17	578	3	18	41	1	10	4	4	2018-02-09	3.5	4.53145	4.61436	9.11907	4.77938	0.00107156	0.16609	0.165019	15.436	15.436	0.0650195	4697.72	94.0186	4.04975	0.5	3.70546	3.96327	3.90107	1.62652
Schneiter	1	25	400118852		VL	0	1	2	1	2	2	1	1	1	1	0	0	1	1	4	17	578	3	18	41	1	10	7	7	2018-02-13	3												188.868	17.5785
Schneiter	1	25	400118852		VR	0	1	2	1	2	2	1	1	1	1	0	0	1	1	4	17	578	3	18	41	1	10	7	7	2018-02-13	3												147.948	19.9725
Schneiter	1	25	400118852		HL	1	1	2	1	2	2	1	1	1	1	0	0	1	1	4	17	578	3	18	41	1	10	7	7	2018-02-13	3	13538.8	15.9629	15310.3	16.3485	1.04583	0.660194	0.385639	0.630632	0.369368	1.14374	1771.5	13.855	7.77254
Schneiter	1	25	400118852		HR	0	1	2	1	2	2	1	1	1	1	0	0	1	1	4	17	578	3	18	41	1	10	7	7	2018-02-13	3	9736.83	20.7586	18195.2	21.0823	0.986969	0.663216	0.323753	0.670378	0.329622	1.91432	8458.36	261.983	11.5319
Schneiter	1	25	400118852		HR-HL		1	2	1	2	2	1	1	1	1	0	0	1	1	4	17	578	3	18	41	1	10	7	7	2018-02-13	3	-3.7129	4.79569	2.81725	4.7338	-0.0588645	0.00302202	-0.0618865	3.97464	-3.97464	0.77058	6686.87	89.9542	1.48367	0	-4.53889	-2.33855	-7.56032	-2.43781
Schneiter	1	25	400118852		HRHL		1	2	1	2	2	1	1	1	1	0	0	1	1	4	17	578	3	18	41	1	10	7	7	2018-02-13	3	3.7129	4.79569	2.81725	4.7338	0.0588645	0.00302202	0.0618865	3.97464	3.97464	0.77058	6686.87	89.9542	1.48367	0	2.88691	-2.33855	-7.56032	-2.43781
Schneiter	1	25	400118852		VL	0	1	2	1	2	2	1	1	1	1	0	0	1	1	4	17	578	3	18	41	1	10	10	10	2018-02-16	3.5												198.013	13.9667
Schneiter	1	25	400118852		VR	0	1	2	1	2	2	1	1	1	1	0	0	1	1	4	17	578	3	18	41	1	10	10	10	2018-02-16	3.5												134.384	18.583
Schneiter	1	25	400118852		HL	1	1	2	1	2	2	1	1	1	1	0	0	1	1	4	17	578	3	18	41	1	10	10	10	2018-02-16	3.5	10345.8	39.0385	12420.1	39.3654	0.903843	0.577004	0.326839	0.63974	0.36026	1.11802	2074.28	21.372	4.36338
Schneiter	1	25	400118852		HR	0	1	2	1	2	2	1	1	1	1	0	0	1	1	4	17	578	3	18	41	1	10	10	10	2018-02-16	3.5	10474.6	33.4072	19901.2	33.7018	0.94176	0.647123	0.294637	0.686085	0.313915	1.90216	9426.6	185.384	3.41511
Schneiter	1	25	400118852		HR-HL		1	2	1	2	2	1	1	1	1	0	0	1	1	4	17	578	3	18	41	1	10	10	10	2018-02-16	3.5	0.125775	-5.63136	7.30577	-5.66356	0.037917	0.0701193	-0.0322023	4.63454	-4.63454	0.784145	7352.32	79.3264	0.782675	0.5	-0.700217	2.14997	-6.90042	-13.0657
Schneiter	1	25	400118852		HRHL		1	2	1	2	2	1	1	1	1	0	0	1	1	4	17	578	3	18	41	1	10	10	10	2018-02-16	3.5	0.125775	5.63136	7.30577	5.66356	0.037917	0.0701193	0.0322023	4.63454	4.63454	0.784145	7352.32	79.3264	0.782675	0.5	-0.700217	2.14997	-6.90042	-13.0657
Schneiter	1	25	400118852		VL	0	1	2	1	2	2	1	1	1	1	0	0	1	1	4	17	578	3	18	41	1	10	13	13	2018-02-20	3.5												193.079	7.99961
Schneiter	1	25	400118852		VR	0	1	2	1	2	2	1	1	1	1	0	0	1	1	4	17	578	3	18	41	1	10	13	13	2018-02-20	3.5												138.869	9.27605
Schneiter	1	25	400118852		HL	1	1	2	1	2	2	1	1	1	1	0	0	1	1	4	17	578	3	18	41	1	10	13	13	2018-02-20	3.5	11212.1	42.1567	14287.2	42.4642	0.788483	0.480923	0.30756	0.610742	0.389258	1.45005	3075.08	12.1727	1.7215
Schneiter	1	25	400118852		HR	0	1	2	1	2	2	1	1	1	1	0	0	1	1	4	17	578	3	18	41	1	10	13	13	2018-02-20	3.5	16086.9	38.7076	27118.5	38.9499	0.783391	0.541145	0.242246	0.689719	0.310281	1.7162	11031.6	257.345	6.08087
Schneiter	1	25	400118852		HR-HL		1	2	1	2	2	1	1	1	1	0	0	1	1	4	17	578	3	18	41	1	10	13	13	2018-02-20	3.5	4.76049	-3.44904	12.5305	-3.51436	-0.00509133	0.0602225	-0.0653139	7.89772	-7.89772	0.266146	7956.5	90.967	3.53231	0.5	3.9345	7.37471	-3.63724	-1.425
Schneiter	1	25	400118852		HRHL		1	2	1	2	2	1	1	1	1	0	0	1	1	4	17	578	3	18	41	1	10	13	13	2018-02-20	3.5	4.76049	3.44904	12.5305	3.51436	0.00509133	0.0602225	0.0653139	7.89772	7.89772	0.266146	7956.5	90.967	3.53231	0.5	3.9345	7.37471	-3.63724	-1.425
Schneiter	1	25	400118852		VL	0	1	2	1	2	2	1	1	1	1	0	0	1	1	4	17	578	3	18	41	1	10	16	16	2018-02-28	2.5												200.047	20.3276
Schneiter	1	25	400118852		VR	0	1	2	1	2	2	1	1	1	1	0	0	1	1	4	17	578	3	18	41	1	10	16	16	2018-02-28	2.5												138.213	21.188
Schneiter	1	25	400118852		HL	1	1	2	1	2	2	1	1	1	1	0	0	1	1	4	17	578	3	18	41	1	10	16	16	2018-02-28	2.5	13741	22.3696	17200.6	22.6875	0.898541	0.580609	0.317932	0.648097	0.351903	1.61432	3459.63	37.2868	14.1838
Schneiter	1	25	400118852		HR	0	1	2	1	2	2	1	1	1	1	0	0	1	1	4	17	578	3	18	41	1	10	16	16	2018-02-28	2.5	13395.1	7.5207	31261.4	7.80925	0.912036	0.623486	0.28855	0.681897	0.318103	2.47623	17866.3	313.302	17.7368
Schneiter	1	25	400118852		HR-HL		1	2	1	2	2	1	1	1	1	0	0	1	1	4	17	578	3	18	41	1	10	16	16	2018-02-28	2.5	-0.337785	-14.8489	13.7313	-14.8782	0.0134948	0.0428773	-0.0293825	3.37996	-3.37996	0.861911	14406.7	78.729	1.2505	-0.5	-1.16378	8.57546	-8.155	-13.663
Schneiter	1	25	400118852		HRHL		1	2	1	2	2	1	1	1	1	0	0	1	1	4	17	578	3	18	41	1	10	16	16	2018-02-28	2.5	0.337785	14.8489	13.7313	14.8782	0.0134948	0.0428773	0.0293825	3.37996	3.37996	0.861911	14406.7	78.729	1.2505	0.5	-0.488207	8.57546	-8.155	-13.663
Schneiter	1	25	400118852		VL	0	1	2	1	2	2	1	1	1	1	0	0	1	1	4	17	578	3	18	41	1	10	19	19	2018-03-05	2												186.048	17.2107
Schneiter	1	25	400118852		VR	0	1	2	1	2	2	1	1	1	1	0	0	1	1	4	17	578	3	18	41	1	10	19	19	2018-03-05	2												152.755	21.0024
Schneiter	1	25	400118852		HL	1	1	2	1	2	2	1	1	1	1	0	0	1	1	4	17	578	3	18	41	1	10	19	19	2018-03-05	2	10769.4	17.402	18902.9	17.7555	1.02446	0.670986	0.353477	0.654577	0.345423	1.73068	8133.51	71.3546	25.9707
Schneiter	1	25	400118852		HR	0	1	2	1	2	2	1	1	1	1	0	0	1	1	4	17	578	3	18	41	1	10	19	19	2018-03-05	2	9499.56	13.2113	13183.6	13.5812	1.03209	0.662235	0.36985	0.641317	0.358683	1.41568	3684.08	205.605	25.2912
Schneiter	1	25	400118852		HR-HL		1	2	1	2	2	1	1	1	1	0	0	1	1	4	17	578	3	18	41	1	10	19	19	2018-03-05	2	-1.24004	-4.19069	-5.58519	-4.17432	0.00762188	-0.00875088	0.0163728	-1.32602	1.32602	-0.315	-4449.44	48.4729	0.973836	-1	-2.06603	-10.741	-12.861	-43.9191
Schneiter	1	25	400118852		HRHL		1	2	1	2	2	1	1	1	1	0	0	1	1	4	17	578	3	18	41	1	10	19	19	2018-03-05	2	1.24004	4.19069	5.58519	4.17432	0.00762188	0.00875088	0.0163728	1.32602	1.32602	0.315	4449.44	48.4729	0.973836	1	0.414046	0.429392	12.861	-43.9191
Schneiter	1	25	400118852		VL	0	1	2	1	2	2	1	1	1	1	0	0	1	1	4	17	578	3	18	41	1	10	22	22	2018-03-08	2.5												223.519	8.2461
Schneiter	1	25	400118852		VR	0	1	2	1	2	2	1	1	1	1	0	0	1	1	4	17	578	3	18	41	1	10	22	22	2018-03-08	2.5												113.341	7.36762
Schneiter	1	25	400118852		HL	1	1	2	1	2	2	1	1	1	1	0	0	1	1	4	17	578	3	18	41	1	10	22	22	2018-03-08	2.5	11574.5	18.2672	20233.6	18.6096	0.986652	0.644312	0.34234	0.653841	0.346159	1.71782	8659.13	72.3087	13.8114
Schneiter	1	25	400118852		HR	0	1	2	1	2	2	1	1	1	1	0	0	1	1	4	17	578	3	18	41	1	10	22	22	2018-03-08	2.5	11011.7	13.9618	17142.7	14.3307	0.9775	0.608662	0.368838	0.621208	0.378792	1.52506	6131.01	223.751	12.9178
Schneiter	1	25	400118852		HR-HL		1	2	1	2	2	1	1	1	1	0	0	1	1	4	17	578	3	18	41	1	10	22	22	2018-03-08	2.5	-0.549657	-4.30538	-3.01853	-4.27889	-0.00915142	-0.0356496	0.0264982	-3.26333	3.26333	-0.192763	-2528.12	51.1526	0.9353	-0.5	-1.37565	-8.17433	-14.7983	-41.2394
Schneiter	1	25	400118852		HRHL		1	2	1	2	2	1	1	1	1	0	0	1	1	4	17	578	3	18	41	1	10	22	22	2018-03-08	2.5	0.549657	4.30538	3.01853	4.27889	0.00915142	0.0356496	0.0264982	3.26333	3.26333	0.192763	2528.12	51.1526	0.9353	0.5	-0.276335	-2.13727	-8.27163	-41.2394
Schneiter	1	25	400118852		VL	0	1	2	1	2	2	1	1	1	1	0	0	1	1	4	17	578	3	18	41	1	10	25	25	12-3-1018	2.5												164.131	27.4977
Schneiter	1	25	400118852		VR	0	1	2	1	2	2	1	1	1	1	0	0	1	1	4	17	578	3	18	41	1	10	25	25	12-3-1018	2.5												154.281	25.5382
Schneiter	1	25	400118852		HL	1	1	2	1	2	2	1	1	1	1	0	0	1	1	4	17	578	3	18	41	1	10	25	25	12-3-1018	2.5	8596.45	20.6084	14881.5	20.9703	1.12063	0.758713	0.361918	0.677081	0.322919	1.79421	6285	84.1082	32.7024
Schneiter	1	25	400118852		HR	0	1	2	1	2	2	1	1	1	1	0	0	1	1	4	17	578	3	18	41	1	10	25	25	12-3-1018	2.5	8423	16.6146	15130.6	16.9868	1.09703	0.724829	0.372197	0.660617	0.339383	1.79629	6707.56	192.797	37.0489
Schneiter	1	25	400118852		HR-HL		1	2	1	2	2	1	1	1	1	0	0	1	1	4	17	578	3	18	41	1	10	25	25	12-3-1018	2.5	-0.169385	-3.99377	0.243271	-3.98349	-0.0236055	-0.0338843	0.0102788	-1.64641	1.64641	0.00208202	422.56	39.2513	1.13291	-0.5	-0.995377	-4.91253	-13.1814	-53.1408
Schneiter	1	25	400118852		HRHL		1	2	1	2	2	1	1	1	1	0	0	1	1	4	17	578	3	18	41	1	10	25	25	2018-03-12	2.5	0.169385	3.99377	0.243271	3.98349	0.0236055	0.0338843	0.0102788	1.64641	1.64641	0.00208202	422.56	39.2513	1.13291	0.5	-0.656607	-4.91253	-9.88855	-53.1408
Guignard	1	26	400119657	Bale abscess and osteitis of the distal phalanx (P3)	VL	0	1	2	1	2	2	1	1	1	1	0	0	1	1	7	7	235			42	1	7	0	0	2018-02-26	3.25												77.8771	15.0179
Guignard	1	26	400119657		VR	0	1	2	1	2	2	1	1	1	1	0	0	1	1	7	7	235			42	1	7	0	0	2018-02-26	3.25												63.3662	17.7322
Guignard	1	26	400119657		HL	1	1	2	1	2	2	1	1	1	1	0	0	1	1	7	7	235			42	1	7	0	0	2018-02-26	3.25	6951.51	7.87406	15832.9	8.26206	0.870166	0.482166	0.388	0.557616	0.442384	2.37313	8881.39	1.32232	1.01025
Guignard	1	26	400119657		HR	0	1	2	1	2	2	1	1	1	1	0	0	1	1	7	7	235			42	1	7	0	0	2018-02-26	3.25	9978.2	14.4656	26231	14.7648	0.879159	0.580048	0.299111	0.655013	0.344987	2.60517	16252.8	69.186	2.71233
Guignard	1	26	400119657		HR-HL		1	2	1	2	2	1	1	1	1	0	0	1	1	7	7	235			42	1	7	0	0	2018-02-26	3.25	2.95575	6.59159	10.1544	6.5027	0.00899273	0.0978819	-0.0888892	9.73975	-9.73975	0.232037	7371.4	96.2492	2.68481
Guignard	1	26	400119657		HRHL		1	2	1	2	2	1	1	1	1	0	0	1	1	7	7	235			42	1	7	0	0	2018-02-26	3.25	2.95575	6.59159	10.1544	6.5027	0.00899273	0.0978819	0.0888892	9.73975	9.73975	0.232037	7371.4	96.2492	2.68481
Guignard	1	26	400119657		VL	0	1	2	1	2	2	1	1	1	1	0	0	1	1	7	7	235			42	1	7	1	1	2018-02-27	2.5												81.3026	22.1831
Guignard	1	26	400119657		VR	0	1	2	1	2	2	1	1	1	1	0	0	1	1	7	7	235			42	1	7	1	1	2018-02-27	2.5												59.9473	24.4942
Guignard	1	26	400119657		HL	1	1	2	1	2	2	1	1	1	1	0	0	1	1	7	7	235			42	1	7	1	1	2018-02-27	2.5	6752.49	26.8441	18952.7	27.1878	0.880446	0.536675	0.34377	0.609173	0.390827	2.87621	12200.2	29.0463	30.1678
Guignard	1	26	400119657		HR	0	1	2	1	2	2	1	1	1	1	0	0	1	1	7	7	235			42	1	7	1	1	2018-02-27	2.5	7753.84	28.4328	27603.7	28.7572	0.920164	0.595805	0.324359	0.644795	0.355205	3.63848	19849.9	136.101	36.4093
Guignard	1	26	400119657		HR-HL		1	2	1	2	2	1	1	1	1	0	0	1	1	7	7	235			42	1	7	1	1	2018-02-27	2.5	0.977878	1.58877	8.44825	1.56936	0.0397187	0.0591297	-0.0194111	3.56218	-3.56218	0.762262	7649.66	64.8238	1.20689	-0.75	-1.97787	-1.70613	-6.17757	-31.4254
Guignard	1	26	400119657		HRHL		1	2	1	2	2	1	1	1	1	0	0	1	1	7	7	235			42	1	7	1	1	2018-02-27	2.5	0.977878	1.58877	8.44825	1.56936	0.0397187	0.0591297	0.0194111	3.56218	3.56218	0.762262	7649.66	64.8238	1.20689	0.75	-1.97787	-1.70613	-6.17757	-31.4254
Guignard	1	26	400119657		VL	0	1	2	1	2	2	1	1	1	1	0	0	1	1	7	7	235			42	1	7	4	4	2018-03-02	2.75												70.3616	15.2659
Guignard	1	26	400119657		VR	0	1	2	1	2	2	1	1	1	1	0	0	1	1	7	7	235			42	1	7	4	4	2018-03-02	2.75												69.6205	16.9986
Guignard	1	26	400119657		HL	1	1	2	1	2	2	1	1	1	1	0	0	1	1	7	7	235			42	1	7	4	4	2018-03-02	2.75	12875.1	27.609	21312.3	27.8948	0.708973	0.423101	0.285872	0.593373	0.406627	1.50611	8437.2	3.88793	5.0142
Guignard	1	26	400119657		HR	0	1	2	1	2	2	1	1	1	1	0	0	1	1	7	7	235			42	1	7	4	4	2018-03-02	2.75	10606.4	20.7968	24271.7	21.0867	0.766375	0.47648	0.289895	0.62047	0.37953	2.34989	13665.3	96.4068	7.16134
Guignard	1	26	400119657		HR-HL		1	2	1	2	2	1	1	1	1	0	0	1	1	7	7	235			42	1	7	4	4	2018-03-02	2.75	-2.21551	-6.81218	2.89001	-6.80816	0.0574016	0.0533786	0.004023	2.70973	-2.70973	0.843787	5228.05	92.247	1.42821	-0.5	-5.17125	-7.26437	-7.03002	-4.00219
Guignard	1	26	400119657		HRHL		1	2	1	2	2	1	1	1	1	0	0	1	1	7	7	235			42	1	7	4	4	2018-03-02	2.75	2.21551	6.81218	2.89001	6.80816	0.0574016	0.0533786	0.004023	2.70973	2.70973	0.843787	5228.05	92.247	1.42821	0.5	-0.740242	-7.26437	-7.03002	-4.00219
Guignard	1	26	400119657		VL	0	1	2	1	2	2	1	1	1	1	0	0	1	1	7	7	235			42	1	7	7	7	2018-03-06	2												66.8703	16.8257
Guignard	1	26	400119657		VR	0	1	2	1	2	2	1	1	1	1	0	0	1	1	7	7	235			42	1	7	7	7	2018-03-06	2												78.7585	16.8592
Guignard	1	26	400119657		HL	1	1	2	1	2	2	1	1	1	1	0	0	1	1	7	7	235			42	1	7	7	7	2018-03-06	2	15194.6	27.0455	30791.6	27.3169	0.612614	0.34116	0.271454	0.554686	0.445314	1.78927	15597	11.1891	6.35278
Guignard	1	26	400119657		HR	0	1	2	1	2	2	1	1	1	1	0	0	1	1	7	7	235			42	1	7	7	7	2018-03-06	2	13604.1	22.6668	24875	22.9449	0.664541	0.38651	0.278031	0.577479	0.422521	2.25081	11270.9	90.7299	6.6514
Guignard	1	26	400119657		HR-HL		1	2	1	2	2	1	1	1	1	0	0	1	1	7	7	235			42	1	7	7	7	2018-03-06	2	-1.55322	-4.37863	-5.77792	-4.37205	0.0519265	0.0453497	0.00657681	2.27931	-2.27931	0.461539	-4326.09	78.0432	1.04701	-1.25	-4.50897	-15.9323	-7.46044	-18.206
Guignard	1	26	400119657		HRHL		1	2	1	2	2	1	1	1	1	0	0	1	1	7	7	235			42	1	7	7	7	2018-03-06	2	1.55322	4.37863	5.77792	4.37205	0.0519265	0.0453497	0.00657681	2.27931	2.27931	0.461539	4326.09	78.0432	1.04701	1.25	-1.40252	-4.37646	-7.46044	-18.206
Guignard	1	26	400119657		VL	0	1	2	1	2	2	1	1	1	1	0	0	1	1	7	7	235			42	1	7	10	10	2018-03-08	2												70.6741	12.3453
Guignard	1	26	400119657		VR	0	1	2	1	2	2	1	1	1	1	0	0	1	1	7	7	235			42	1	7	10	10	2018-03-08	2												68.0565	14.0454
Guignard	1	26	400119657		HL	1	1	2	1	2	2	1	1	1	1	0	0	1	1	7	7	235			42	1	7	10	10	2018-03-08	2	10685.2	22.4997	30812.2	22.8353	0.790443	0.454777	0.335667	0.570832	0.429168	2.98311	20127	16.0063	11.052
Guignard	1	26	400119657		HR	0	1	2	1	2	2	1	1	1	1	0	0	1	1	7	7	235			42	1	7	10	10	2018-03-08	2	9239.21	8.65579	30684	8.98789	0.835643	0.503547	0.332096	0.600991	0.399009	3.4368	21444.8	88.4252	12.7321
Guignard	1	26	400119657		HR-HL		1	2	1	2	2	1	1	1	1	0	0	1	1	7	7	235			42	1	7	10	10	2018-03-08	2	-1.41213	-13.8439	-0.125173	-13.8474	0.0451992	0.0487702	-0.00357107	3.01596	-3.01596	0.453686	1317.84	69.3458	1.15202	-1.25	-4.36787	-10.2796	-6.72379	-26.9033
Guignard	1	26	400119657		HRHL		1	2	1	2	2	1	1	1	1	0	0	1	1	7	7	235			42	1	7	10	10	2018-03-08	2	1.41213	13.8439	0.125173	13.8474	0.0451992	0.0487702	0.00357107	3.01596	3.01596	0.453686	1317.84	69.3458	1.15202	1.25	-1.54362	-10.0292	-6.72379	-26.9033
Guignard	1	26	400119657		VL	0	1	2	1	2	2	1	1	1	1	0	0	1	1	7	7	235			42	1	7	13	13	2018-03-12	3												67.6964	15.1857
Guignard	1	26	400119657		VR	0	1	2	1	2	2	1	1	1	1	0	0	1	1	7	7	235			42	1	7	13	13	2018-03-12	3												78.7952	16.2415
Guignard	1	26	400119657		HL	1	1	2	1	2	2	1	1	1	1	0	0	1	1	7	7	235			42	1	7	13	13	2018-03-12	3	15047.7	11.8066	26304.1	12.0676	0.660685	0.399669	0.261017	0.609355	0.390645	1.96722	11256.4	7.52262	4.25972
Guignard	1	26	400119657		HR	0	1	2	1	2	2	1	1	1	1	0	0	1	1	7	7	235			42	1	7	13	13	2018-03-12	3	13314	6.39854	29055.8	6.65173	0.671784	0.418592	0.253191	0.626207	0.373793	2.13344	15741.8	98.3551	6.26625
Guignard	1	26	400119657		HR-HL		1	2	1	2	2	1	1	1	1	0	0	1	1	7	7	235			42	1	7	13	13	2018-03-12	3	-1.69312	-5.40808	2.68722	-5.4159	0.0110982	0.0189235	-0.00782524	1.68516	-1.68516	0.166214	4485.47	85.79	1.47105	-0.25	-4.64887	-7.46716	-8.0546	-10.4592
Guignard	1	26	400119657		HRHL		1	2	1	2	2	1	1	1	1	0	0	1	1	7	7	235			42	1	7	13	13	2018-03-12	3	1.69312	5.40808	2.68722	5.4159	0.0110982	0.0189235	0.00782524	1.68516	1.68516	0.166214	4485.47	85.79	1.47105	0.25	-1.26263	-7.46716	-8.0546	-10.4592
Guignard	1	26	400119657		VL	0	1	2	1	2	2	1	1	1	1	0	0	1	1	7	7	235			42	1	7	16	16	2018-03-15	3.5												77.9478	16.2093
Guignard	1	26	400119657		VR	0	1	2	1	2	2	1	1	1	1	0	0	1	1	7	7	235			42	1	7	16	16	2018-03-15	3.5												74.5542	18.4105
Guignard	1	26	400119657		HL	1	1	2	1	2	2	1	1	1	1	0	0	1	1	7	7	235			42	1	7	16	16	2018-03-15	3.5	13127.7	15.5058	23721.5	15.7718	0.644628	0.37857	0.266057	0.591967	0.408033	2.05892	10593.8	8.72068	5.9022
Guignard	1	26	400119657		HR	0	1	2	1	2	2	1	1	1	1	0	0	1	1	7	7	235			42	1	7	16	16	2018-03-15	3.5	13638.7	20.5387	28703.1	20.7761	0.639333	0.401932	0.237401	0.631465	0.368535	2.13209	15064.4	101.222	8.38788
Guignard	1	26	400119657		HR-HL		1	2	1	2	2	1	1	1	1	0	0	1	1	7	7	235			42	1	7	16	16	2018-03-15	3.5	0.499044	5.03291	4.86482	5.00426	-0.00529483	0.0233612	-0.028656	3.94976	-3.94976	0.0731732	4470.56	84.136	1.42114	0.25	-2.4567	-5.28956	-5.78999	-12.1132
Guignard	1	26	400119657		HRHL		1	2	1	2	2	1	1	1	1	0	0	1	1	7	7	235			42	1	7	16	16	2018-03-15	3.5	0.499044	5.03291	4.86482	5.00426	0.00529483	0.0233612	0.028656	3.94976	3.94976	0.0731732	4470.56	84.136	1.42114	0.25	-2.4567	-5.28956	-5.78999	-12.1132
	2	30	LP76-17	Arthritis of the medial distal interphalangeal joint (DIJ), septic sero-fibrinous tendovaginitis of the medial and lateral common digital flexor tendon sheath	VL	1	2	2	7	4	5	9	5	4	12	0	0	2	3	4	41	585	245	9.1	19	1	6	0	100	2017-02-06	4	4035.8	30.5118	9669.6	30.9415	1.15744	0.727655	0.429785	0.628364	0.371636	2.61758	5633.81
	2	30	LP76-17		VR	0	2	2	7	4	5	9	5	4	12	0	0	2	3	4	41	585	245	9.1	19	1	6	0	100	2017-02-06	4	17176	47.1748	24186.8	47.4781	1.24934	0.946091	0.303253	0.75587	0.24413	1.62847	7010.82
	2	30	LP76-17		VR-VL		2	2	7	4	5	9	5	4	12	0	0	2	3	4	41	585	245	9.1	19	1	6	0	100	2017-02-06	4	12.8322	16.6631	14.1769	16.5365	0.0919036	0.218436	-0.126532	12.7506	-12.7506	-0.989108	1377.02
	2	30	LP76-17		VRVL		2	2	7	4	5	9	5	4	12	0	0	2	3	4	41	585	245	9.1	19	1	6	0	100	2017-02-06	4	12.8322	16.6631	14.1769	16.5365	0.0919036	0.218436	0.126532	12.7506	12.7506	0.989108	1377.02
	2	30	LP76-17		HL	0	2	2	7	4	5	9	5	4	12	0	0	2	3	4	41	585	245	9.1	19	1	6	0	100	2017-02-06	4
	2	30	LP76-17		HR	0	2	2	7	4	5	9	5	4	12	0	0	2	3	4	41	585	245	9.1	19	1	6	0	100	2017-02-06	4
	2	30	LP76-17		VL	1	2	2	7	4	5	9	5	4	12	0	0	2	3	4	41	585	245	9.1	19	1	6	1	1	2017-02-09	4.25	6514.49	62.982	27629.8	63.363	1.03428	0.653305	0.380976	0.630603	0.369397	4.15415	21115.3
	2	30	LP76-17		VR	0	2	2	7	4	5	9	5	4	12	0	0	2	3	4	41	585	245	9.1	19	1	6	1	1	2017-02-09	4.25	19532.8	173.062	34818.8	173.361	1.01864	0.71974	0.298898	0.703359	0.296641	1.88008	15286
	2	30	LP76-17		VR-VL		2	2	7	4	5	9	5	4	12	0	0	2	3	4	41	585	245	9.1	19	1	6	1	1	2017-02-09	4.25	12.7132	110.08	7.02053	109.998	-0.0156438	0.0664346	-0.0820783	7.27563	-7.27563	-2.27408	-5829.26			0.25	-0.119038	-7.15642	-5.47495
	2	30	LP76-17		VRVL		2	2	7	4	5	9	5	4	12	0	0	2	3	4	41	585	245	9.1	19	1	6	1	1	2017-02-09	4.25	12.7132	110.08	7.02053	109.998	0.0156438	0.0664346	0.0820783	7.27563	7.27563	2.27408	5829.26			0.25	-0.119038	-7.15642	-5.47495
	2	30	LP76-17		HL	0	2	2	7	4	5	9	5	4	12	0	0	2	3	4	41	585	245	9.1	19	1	6	1	1	2017-02-09	4.25
	2	30	LP76-17		HR	0	2	2	7	4	5	9	5	4	12	0	0	2	3	4	41	585	245	9.1	19	1	6	1	1	2017-02-09	4.25
	2	30	LP76-17		VL	1	2	2	7	4	5	9	5	4	12	0	0	2	3	4	41	585	245	9.1	19	1	6	4	4	2017-02-13	4	7310.26	12.4966	20124	12.8584	1.01634	0.654521	0.361824	0.642878	0.357122	2.61723	12813.7
	2	30	LP76-17		VR	0	2	2	7	4	5	9	5	4	12	0	0	2	3	4	41	585	245	9.1	19	1	6	4	4	2017-02-13	4	22382.4	20.7406	29967	21.0395	1.02857	0.729703	0.298864	0.709021	0.290979	1.33528	7584.62
	2	30	LP76-17		VR-VL		2	2	7	4	5	9	5	4	12	0	0	2	3	4	41	585	245	9.1	19	1	6	4	4	2017-02-13	4	14.7188	8.244	9.61231	8.18103	0.0122223	0.0751827	-0.0629603	6.61431	-6.61431	-1.28195	-5229.09			0	1.88664	-4.56463	-6.13627
	2	30	LP76-17		VRVL		2	2	7	4	5	9	5	4	12	0	0	2	3	4	41	585	245	9.1	19	1	6	4	4	2017-02-13	4	14.7188	8.244	9.61231	8.18103	0.0122223	0.0751827	0.0629603	6.61431	6.61431	1.28195	5229.09			0	1.88664	-4.56463	-6.13627
	2	30	LP76-17		HL	0	2	2	7	4	5	9	5	4	12	0	0	2	3	4	41	585	245	9.1	19	1	6	4	4	2017-02-13	4
	2	30	LP76-17		HR	0	2	2	7	4	5	9	5	4	12	0	0	2	3	4	41	585	245	9.1	19	1	6	4	4	2017-02-13	4
	2	30	LP76-17		VL	1	2	2	7	4	5	9	5	4	12	0	0	2	3	4	41	585	245	9.1	19	1	6	7	7	2017-02-15	4	4593.58	26.0435	22984.4	26.4401	1.17452	0.777942	0.396582	0.660702	0.339298	4.95392	18390.9
	2	30	LP76-17		VR	0	2	2	7	4	5	9	5	4	12	0	0	2	3	4	41	585	245	9.1	19	1	6	7	7	2017-02-15	4	19242	18.4719	29763.1	18.748	1.15538	0.879303	0.276077	0.758276	0.241724	1.72178	10521.1
	2	30	LP76-17		VR-VL		2	2	7	4	5	9	5	4	12	0	0	2	3	4	41	585	245	9.1	19	1	6	7	7	2017-02-15	4	14.3051	-7.57162	6.61978	-7.69213	-0.0191438	0.101361	-0.120505	9.75739	-9.75739	-3.23214	-7869.79			0	1.47292	-7.55716	-2.99319
	2	30	LP76-17		VRVL		2	2	7	4	5	9	5	4	12	0	0	2	3	4	41	585	245	9.1	19	1	6	7	7	2017-02-15	4	14.3051	7.57162	6.61978	7.69213	0.0191438	0.101361	0.120505	9.75739	9.75739	3.23214	7869.79			0	1.47292	-7.55716	-2.99319
	2	30	LP76-17		HL	0	2	2	7	4	5	9	5	4	12	0	0	2	3	4	41	585	245	9.1	19	1	6	7	7	2017-02-15	4
	2	30	LP76-17		HR	0	2	2	7	4	5	9	5	4	12	0	0	2	3	4	41	585	245	9.1	19	1	6	7	7	2017-02-15	4
	2	30	LP76-17		VL	1	2	2	7	4	5	9	5	4	12	0	0	2	3	4	41	585	245	9.1	19	1	6	10	10	2017-02-20	4	8162.37	22.27	18526.7	22.6048	0.9822	0.647369	0.33483	0.660575	0.339425	2.32436	10364.3
	2	30	LP76-17		VR	0	2	2	7	4	5	9	5	4	12	0	0	2	3	4	41	585	245	9.1	19	1	6	10	10	2017-02-20	4	17855.9	13.7809	27956	14.0822	0.948653	0.647353	0.3013	0.68098	0.31902	1.58583	10100.1
	2	30	LP76-17		VR-VL		2	2	7	4	5	9	5	4	12	0	0	2	3	4	41	585	245	9.1	19	1	6	10	10	2017-02-20	4	9.46638	-8.48909	9.20835	-8.52262	-0.0335471	-1.67273e-05	-0.0335304	2.04058	-2.04058	-0.738535	-264.222			0	-3.36583	-4.9686	-10.71
	2	30	LP76-17		VRVL		2	2	7	4	5	9	5	4	12	0	0	2	3	4	41	585	245	9.1	19	1	6	10	10	2017-02-20	4	9.46638	8.48909	9.20835	8.52262	0.0335471	1.67273e-05	0.0335304	2.04058	2.04058	0.738535	264.222			0	-3.36583	-4.9686	-10.71
	2	30	LP76-17		HL	0	2	2	7	4	5	9	5	4	12	0	0	2	3	4	41	585	245	9.1	19	1	6	10	10	2017-02-20	4
	2	30	LP76-17		HR	0	2	2	7	4	5	9	5	4	12	0	0	2	3	4	41	585	245	9.1	19	1	6	10	10	2017-02-20	4
	2	30	LP76-17		VL	1	2	2	7	4	5	9	5	4	12	0	0	2	3	4	41	585	245	9.1	19	1	6	13	13	2017-02-23	3.75	6426.46	13.3246	19480.5	13.6788	1.08216	0.727949	0.354207	0.672603	0.327397	3.15571	13054
	2	30	LP76-17		VR	0	2	2	7	4	5	9	5	4	12	0	0	2	3	4	41	585	245	9.1	19	1	6	13	13	2017-02-23	3.75	17984.7	9.7448	28439.7	10.0888	1.07152	0.727556	0.343961	0.678824	0.321176	1.61533	10455
	2	30	LP76-17		VR-VL		2	2	7	4	5	9	5	4	12	0	0	2	3	4	41	585	245	9.1	19	1	6	13	13	2017-02-23	3.75	11.2874	-3.57979	8.74923	-3.59003	-0.0106402	-0.000393697	-0.0102465	0.622066	-0.622066	-1.54039	-2599.05			-0.25	-1.54484	-5.42771	-12.1285
	2	30	LP76-17		VRVL		2	2	7	4	5	9	5	4	12	0	0	2	3	4	41	585	245	9.1	19	1	6	13	13	2017-02-23	3.75	11.2874	3.57979	8.74923	3.59003	0.0106402	0.000393697	0.0102465	0.622066	0.622066	1.54039	2599.05			0.25	-1.54484	-5.42771	-12.1285
	2	30	LP76-17		HL	0	2	2	7	4	5	9	5	4	12	0	0	2	3	4	41	585	245	9.1	19	1	6	13	13	2017-02-23	3.75
	2	30	LP76-17		HR	0	2	2	7	4	5	9	5	4	12	0	0	2	3	4	41	585	245	9.1	19	1	6	13	13	2017-02-23	3.75
	2	31	LP136-17	Hinten rechts axial hypergranulation an Außenklaue im Bereich der freigelegten proximale axialen Hornwand, axiale Hornwand bis zur Sohle runter lose.	VL	0	1	1	12	1	1	19	1	1	1	0	0	2	3	4	32	655	58	12	3	1	2	0	100	2017-03-01	2.25
	2	31	LP136-17		VR	0	1	1	12	1	1	19	1	1	1	0	0	2	3	4	32	655	58	12	3	1	2	0	100	2017-03-01	2.25
	2	31	LP136-17		HL	0	1	1	12	1	1	19	1	1	1	0	0	2	3	4	32	655	58	12	3	1	2	0	100	2017-03-01	2.25	13749.5	9.69693	23112.3	10.0238	0.863889	0.53702	0.326869	0.619421	0.380579	1.77376	9362.79
	2	31	LP136-17		HR	1	1	1	12	1	1	19	1	1	1	0	0	2	3	4	32	655	58	12	3	1	2	0	100	2017-03-01	2.25	10628	15.1062	24198.8	15.3872	0.866632	0.585632	0.281	0.673246	0.326754	2.16753	13570.8
	2	31	LP136-17		HL-HR		1	1	12	1	1	19	1	1	1	0	0	2	3	4	32	655	58	12	3	1	2	0	100	2017-03-01	2.25	3.04837	-5.40928	-1.06103	-5.36341	-0.00274335	-0.048612	0.0458686	-5.38242	5.38242	-0.393777	-4208.02
	2	31	LP136-17		HLHR		1	1	12	1	1	19	1	1	1	0	0	2	3	4	32	655	58	12	3	1	2	0	100	2017-03-01	2.25	3.04837	5.40928	1.06103	5.36341	0.00274335	0.048612	0.0458686	5.38242	5.38242	0.393777	4208.02
	2	31	LP136-17		VL	0	1	1	12	1	1	19	1	1	1	0	0	2	3	4	32	655	58	12	3	1	2	1	1	2017-03-03	2.5
	2	31	LP136-17		VR	0	1	1	12	1	1	19	1	1	1	0	0	2	3	4	32	655	58	12	3	1	2	1	1	2017-03-03	2.5
	2	31	LP136-17		HL	0	1	1	12	1	1	19	1	1	1	0	0	2	3	4	32	655	58	12	3	1	2	1	1	2017-03-03	2.5	9902.59	12.2126	17326.6	12.5634	1.03586	0.684967	0.350891	0.660977	0.339023	1.72958	7424.05
	2	31	LP136-17		HR	1	1	1	12	1	1	19	1	1	1	0	0	2	3	4	32	655	58	12	3	1	2	1	1	2017-03-03	2.5	10874.5	5.95655	16805.5	6.32309	0.995838	0.629299	0.366539	0.630762	0.369238	1.4081	5930.93
	2	31	LP136-17		HL-HR		1	1	12	1	1	19	1	1	1	0	0	2	3	4	32	655	58	12	3	1	2	1	1	2017-03-03	2.5	-0.94916	6.256	0.508966	6.24036	0.0400201	0.055668	-0.0156479	3.02142	-3.02142	0.321481	1493.12			0.25	-3.99753	1.57	8.40384
	2	31	LP136-17		HLHR		1	1	12	1	1	19	1	1	1	0	0	2	3	4	32	655	58	12	3	1	2	1	1	2017-03-03	2.5	0.94916	6.256	0.508966	6.24036	0.0400201	0.055668	0.0156479	3.02142	3.02142	0.321481	1493.12			0.25	-2.09921	-0.552063	-2.361
	2	32	LP178-17	Arthritis of the lateral distal interphalangeal joint (DIJ), osteomyelitis of the distal phalanx (P3) and fibrinous tendovaginitis of the lateral common digital flexor tendon sheath	VL	0	2	2	8	4	4	12	5	4	12	0	0	2	3	1	34	725	136	8.3	15	1	6	0	100	2017-03-21
	2	32	LP178-17		VR	0	2	2	8	4	4	12	5	4	12	0	0	2	3	1	34	725	136	8.3	15	1	6	0	100	2017-03-21
	2	32	LP178-17		HL	1	2	2	8	4	4	12	5	4	12	0	0	2	3	1	34	725	136	8.3	15	1	6	0	100	2017-03-21		5438.21	4.76723	11474.4	5.21785	1.03486	0.584247	0.450616	0.562685	0.437315	2.28024	6036.19
	2	32	LP178-17		HR	0	2	2	8	4	4	12	5	4	12	0	0	2	3	1	34	725	136	8.3	15	1	6	0	100	2017-03-21		10742.6	13.6849	23603.2	13.9739	1.08486	0.795874	0.288989	0.731853	0.268147	2.37335	12860.6
	2	32	LP178-17		HR-HL		2	2	8	4	4	12	5	4	12	0	0	2	3	1	34	725	136	8.3	15	1	6	0	100	2017-03-21		5.18007	8.91764	11.8445	8.75601	0.05	0.211627	-0.161627	16.9168	-16.9168	0.093112	6824.37
	2	32	LP178-17		HRHL		2	2	8	4	4	12	5	4	12	0	0	2	3	1	34	725	136	8.3	15	1	6	0	100	2017-03-21		5.18007	8.91764	11.8445	8.75601	0.05	0.211627	0.161627	16.9168	16.9168	0.093112	6824.37
	2	32	LP178-17		VL	0	2	2	8	4	4	12	5	4	12	0	0	2	3	1	34	725	136	8.3	15	1	6	1	1	2017-03-22	2.25
	2	32	LP178-17		VR	0	2	2	8	4	4	12	5	4	12	0	0	2	3	1	34	725	136	8.3	15	1	6	1	1	2017-03-22	2.25
	2	32	LP178-17		HL	1	2	2	8	4	4	12	5	4	12	0	0	2	3	1	34	725	136	8.3	15	1	6	1	1	2017-03-22	2.25	5812.31	25.7159	13510.9	26.0861	1.1051	0.734819	0.370283	0.666605	0.333395	2.38179	7698.6
	2	32	LP178-17		HR	0	2	2	8	4	4	12	5	4	12	0	0	2	3	1	34	725	136	8.3	15	1	6	1	1	2017-03-22	2.25	9659.98	9.04338	20298.4	9.33013	1.09288	0.806128	0.286755	0.735439	0.264561	2.08071	10638.4
	2	32	LP178-17		HR-HL		2	2	8	4	4	12	5	4	12	0	0	2	3	1	34	725	136	8.3	15	1	6	1	1	2017-03-22	2.25	3.75749	-16.6725	6.6284	-16.756	-0.0122193	0.0713086	-0.0835278	6.88337	-6.88337	-0.301083	2939.81			2.25	-1.42258	-5.2161	-10.0335
	2	32	LP178-17		HRHL		2	2	8	4	4	12	5	4	12	0	0	2	3	1	34	725	136	8.3	15	1	6	1	1	2017-03-22	2.25	3.75749	16.6725	6.6284	16.756	0.0122193	0.0713086	0.0835278	6.88337	6.88337	0.301083	2939.81			2.25	-1.42258	-5.2161	-10.0335
	2	32	LP178-17		VL	0	2	2	8	4	4	12	5	4	12	0	0	2	3	1	34	725	136	8.3	15	1	6	4	4	2017-03-24	2.5
	2	32	LP178-17		VR	0	2	2	8	4	4	12	5	4	12	0	0	2	3	1	34	725	136	8.3	15	1	6	4	4	2017-03-24	2.5
	2	32	LP178-17		HL	1	2	2	8	4	4	12	5	4	12	0	0	2	3	1	34	725	136	8.3	15	1	6	4	4	2017-03-24	2.5	4641.54	31.6125	14575.5	32.0418	1.04058	0.611318	0.429265	0.590333	0.409667	3.60754	9934
	2	32	LP178-17		HR	0	2	2	8	4	4	12	5	4	12	0	0	2	3	1	34	725	136	8.3	15	1	6	4	4	2017-03-24	2.5	11142.5	37.2331	19379	37.5129	1.04761	0.767834	0.279778	0.731072	0.268928	1.69368	8236.56
	2	32	LP178-17		HR-HL		2	2	8	4	4	12	5	4	12	0	0	2	3	1	34	725	136	8.3	15	1	6	4	4	2017-03-24	2.5	6.34854	5.62054	4.69089	5.47105	0.00702792	0.156516	-0.149488	14.0739	-14.0739	-1.91386	-1697.44			2.5	1.16847	-7.15361	-2.8429
	2	32	LP178-17		HRHL		2	2	8	4	4	12	5	4	12	0	0	2	3	1	34	725	136	8.3	15	1	6	4	4	2017-03-24	2.5	6.34854	5.62054	4.69089	5.47105	0.00702792	0.156516	0.149488	14.0739	14.0739	1.91386	1697.44			2.5	1.16847	-7.15361	-2.8429
	2	32	LP178-17		VL	0	2	2	8	4	4	12	5	4	12	0	0	2	3	1	34	725	136	8.3	15	1	6	7	7	2017-03-27	2.5
	2	32	LP178-17		VR	0	2	2	8	4	4	12	5	4	12	0	0	2	3	1	34	725	136	8.3	15	1	6	7	7	2017-03-27	2.5
	2	32	LP178-17		HL	1	2	2	8	4	4	12	5	4	12	0	0	2	3	1	34	725	136	8.3	15	1	6	7	7	2017-03-27	2.5	5420.96	12.9438	10446	13.4962	1.22712	0.674743	0.552376	0.555004	0.444996	1.96943	5025.03
	2	32	LP178-17		HR	0	2	2	8	4	4	12	5	4	12	0	0	2	3	1	34	725	136	8.3	15	1	6	7	7	2017-03-27	2.5	5757.32	14.3903	16059.7	14.7394	1.33869	0.989606	0.349084	0.735155	0.264845	3.02171	10302.4
	2	32	LP178-17		HR-HL		2	2	8	4	4	12	5	4	12	0	0	2	3	1	34	725	136	8.3	15	1	6	7	7	2017-03-27	2.5	0.328478	1.44654	5.48215	1.24325	0.111571	0.314862	-0.203292	18.0151	-18.0151	1.05228	5277.36			2.5	-4.85159	-6.36234	1.09831
	2	32	LP178-17		HRHL		2	2	8	4	4	12	5	4	12	0	0	2	3	1	34	725	136	8.3	15	1	6	7	7	2017-03-27	2.5	0.328478	1.44654	5.48215	1.24325	0.111571	0.314862	0.203292	18.0151	18.0151	1.05228	5277.36			2.5	-4.85159	-6.36234	1.09831
	2	32	LP178-17		VL	0	2	2	8	4	4	12	5	4	12	0	0	2	3	1	34	725	136	8.3	15	1	6	10	10	2017-03-31	2.5
	2	32	LP178-17		VR	0	2	2	8	4	4	12	5	4	12	0	0	2	3	1	34	725	136	8.3	15	1	6	10	10	2017-03-31	2.5
	2	32	LP178-17		HL	1	2	2	8	4	4	12	5	4	12	0	0	2	3	1	34	725	136	8.3	15	1	6	10	10	2017-03-31	2.5	4992	10.4484	11132	10.853	1.11443	0.709906	0.40452	0.636513	0.363487	2.35199	6139.97
	2	32	LP178-17		HR	0	2	2	8	4	4	12	5	4	12	0	0	2	3	1	34	725	136	8.3	15	1	6	10	10	2017-03-31	2.5	9171.44	17.2947	24438.8	17.6239	1.11794	0.78873	0.329205	0.705305	0.294695	2.6412	15267.4
	2	32	LP178-17		HR-HL		2	2	8	4	4	12	5	4	12	0	0	2	3	1	34	725	136	8.3	15	1	6	10	10	2017-03-31	2.5	4.08149	6.84626	12.995	6.77094	0.0035094	0.0788238	-0.0753144	6.87916	-6.87916	0.28921	9127.43			2.5	-1.09858	1.1505	-10.0377
	2	32	LP178-17		HRHL		2	2	8	4	4	12	5	4	12	0	0	2	3	1	34	725	136	8.3	15	1	6	10	10	2017-03-31	2.5	4.08149	6.84626	12.995	6.77094	0.0035094	0.0788238	0.0753144	6.87916	6.87916	0.28921	9127.43			2.5	-1.09858	1.1505	-10.0377
	2	32	LP178-17		VL	0	2	2	8	4	4	12	5	4	12	0	0	2	3	1	34	725	136	8.3	15	1	6	13	13	2017-04-03
	2	32	LP178-17		VR	0	2	2	8	4	4	12	5	4	12	0	0	2	3	1	34	725	136	8.3	15	1	6	13	13	2017-04-03
	2	32	LP178-17		HL	1	2	2	8	4	4	12	5	4	12	0	0	2	3	1	34	725	136	8.3	15	1	6	13	13	2017-04-03		3910.24	90.0142	10613.4	90.5909	1.38774	0.811101	0.57664	0.590171	0.409829	2.94017	6703.11
	2	32	LP178-17		HR	0	2	2	8	4	4	12	5	4	12	0	0	2	3	1	34	725	136	8.3	15	1	6	13	13	2017-04-03		5932.47	81.6018	20172.6	81.9307	1.37146	1.04251	0.328954	0.759237	0.240763	3.40638	14240.1
	2	32	LP178-17		HR-HL		2	2	8	4	4	12	5	4	12	0	0	2	3	1	34	725	136	8.3	15	1	6	13	13	2017-04-03		1.97483	-8.41246	9.33519	-8.66015	-0.0162762	0.23141	-0.247686	16.9066	-16.9066	0.466211	7537.01			0	-3.20524	-2.5093	-0.0102018
	2	32	LP178-17		HRHL		2	2	8	4	4	12	5	4	12	0	0	2	3	1	34	725	136	8.3	15	1	6	13	13	2017-04-03		1.97483	8.41246	9.33519	8.66015	0.0162762	0.23141	0.247686	16.9066	16.9066	0.466211	7537.01			0	-3.20524	-2.5093	-0.0102018
	2	33	LP193-17	Sole ulcer (SU) with necrose of the deep digital flexor tendon sheath, the sesamoid bone and the Tub. Flexorium. Also septic arthritis of the distal interphalangeal joint (DIJ) and fibrinous tendovaginitis of the common digital flexor tendon sheath.	VL	0	2	2	11	4	6	14	5	4	10	0	0	2	3	4	51	595	210	13.6	11	1	3	0	100	2017-03-30	3.75
	2	33	LP193-17		VR	0	2	2	11	4	6	14	5	4	10	0	0	2	3	4	51	595	210	13.6	11	1	3	0	100	2017-03-30	3.75
	2	33	LP193-17		HL	0	2	2	11	4	6	14	5	4	10	0	0	2	3	4	51	595	210	13.6	11	1	3	0	100	2017-03-30	3.75	9836.86	9.80372	30845.3	10.0127	1.04485	0.835879	0.208975	0.800458	0.199542	3.05157	21008.5
	2	33	LP193-17		HR	1	2	2	11	4	6	14	5	4	10	0	0	2	3	4	51	595	210	13.6	11	1	3	0	100	2017-03-30	3.75	4944.56	16.2679	9345.61	16.4466	0.73851	0.559881	0.178629	0.663411	0.336589	2.04596	4401.04
	2	33	LP193-17		HL-HR		2	2	11	4	6	14	5	4	10	0	0	2	3	4	51	595	210	13.6	11	1	3	0	100	2017-03-30	3.75	4.77763	-6.4642	20.9958	-6.43386	0.306345	0.275999	0.0303459	13.7046	-13.7046	1.00562	16607.4
	2	33	LP193-17		HLHR		2	2	11	4	6	14	5	4	10	0	0	2	3	4	51	595	210	13.6	11	1	3	0	100	2017-03-30	3.75	4.77763	6.4642	20.9958	6.43386	0.306345	0.275999	0.0303459	13.7046	13.7046	1.00562	16607.4
	2	33	LP193-17		VL	0	2	2	11	4	6	14	5	4	10	0	0	2	3	4	51	595	210	13.6	11	1	3	1	1	2017-04-03	3.25
	2	33	LP193-17		VR	0	2	2	11	4	6	14	5	4	10	0	0	2	3	4	51	595	210	13.6	11	1	3	1	1	2017-04-03	3.25
	2	33	LP193-17		HL	0	2	2	11	4	6	14	5	4	10	0	0	2	3	4	51	595	210	13.6	11	1	3	1	1	2017-04-03	3.25	14402.4	38.8127	24873.5	39.0635	0.95207	0.701302	0.250768	0.736491	0.263509	1.77591	10471.2
	2	33	LP193-17		HR	1	2	2	11	4	6	14	5	4	10	0	0	2	3	4	51	595	210	13.6	11	1	3	1	1	2017-04-03	3.25	7047.65	44.8548	22525.4	45.1232	0.947405	0.679064	0.268341	0.718798	0.281202	3.12221	15477.8
	2	33	LP193-17		HL-HR		2	2	11	4	6	14	5	4	10	0	0	2	3	4	51	595	210	13.6	11	1	3	1	1	2017-04-03	3.25	7.18234	-6.04209	2.29308	-6.05967	0.00466444	0.0222372	-0.0175728	1.76929	-1.76929	-1.34629	-5006.61			-0.5	2.40471	-18.7027	-11.9353
	2	33	LP193-17		HLHR		2	2	11	4	6	14	5	4	10	0	0	2	3	4	51	595	210	13.6	11	1	3	1	1	2017-04-03	3.25	7.18234	6.04209	2.29308	6.05967	0.00466444	0.0222372	0.0175728	1.76929	1.76929	1.34629	5006.61			0.5	2.40471	-18.7027	-11.9353
	2	33	LP193-17		VL	0	2	2	11	4	6	14	5	4	10	0	0	2	3	4	51	595	210	13.6	11	1	3	4	4	2017-04-07	2.75
	2	33	LP193-17		VR	0	2	2	11	4	6	14	5	4	10	0	0	2	3	4	51	595	210	13.6	11	1	3	4	4	2017-04-07	2.75
	2	33	LP193-17		HL	0	2	2	11	4	6	14	5	4	10	0	0	2	3	4	51	595	210	13.6	11	1	3	4	4	2017-04-07	2.75	12393.5	11.2932	22179.1	11.5609	1.11504	0.847366	0.267676	0.760222	0.239778	1.85491	9785.57
	2	33	LP193-17		HR	1	2	2	11	4	6	14	5	4	10	0	0	2	3	4	51	595	210	13.6	11	1	3	4	4	2017-04-07	2.75	5770.13	16.1685	12000.4	16.48	1.12676	0.815268	0.311495	0.723466	0.276534	2.06693	6230.24
	2	33	LP193-17		HL-HR		2	2	11	4	6	14	5	4	10	0	0	2	3	4	51	595	210	13.6	11	1	3	4	4	2017-04-07	2.75	6.46813	-4.87531	9.94013	-4.91913	-0.0117204	0.0320985	-0.0438188	3.67557	-3.67557	-0.212021	3555.33			-1	1.6905	-11.0557	-10.029
	2	33	LP193-17		HLHR		2	2	11	4	6	14	5	4	10	0	0	2	3	4	51	595	210	13.6	11	1	3	4	4	2017-04-07	2.75	6.46813	4.87531	9.94013	4.91913	0.0117204	0.0320985	0.0438188	3.67557	3.67557	0.212021	3555.33			1	1.6905	-11.0557	-10.029
	2	34	LP295-17	Fibrinous tendovaginitis of the common digital flexor tendon sheath and subchondral osteolyse of the medial proximal sesamoid bones	VL	1	2	2	3	3	3	8	2	2	2	0	0	2	3	4	84	610	145	8.5		1	5	0	100	2017-05-23	3.75	4573.26	16.234	7065.2	16.6967	1.26121	0.798564	0.462647	0.632601	0.367399	1.42983	2491.95
	2	34	LP295-17		VR	0	2	2	3	3	3	8	2	2	2	0	0	2	3	4	84	610	145	8.5		1	5	0	100	2017-05-23	3.75	18839	11.3484	17838.5	11.6785	1.18867	0.858643	0.330025	0.718305	0.281695	1.0461	-1000.54
	2	34	LP295-17		VR-VL		2	2	3	3	3	8	2	2	2	0	0	2	3	4	84	610	145	8.5		1	5	0	100	2017-05-23	3.75	13.9314	-4.88561	10.5208	-5.01823	-0.072543	0.0600788	-0.132622	8.57042	-8.57042	-0.383725	-3492.48
	2	34	LP295-17		VRVL		2	2	3	3	3	8	2	2	2	0	0	2	3	4	84	610	145	8.5		1	5	0	100	2017-05-23	3.75	13.9314	4.88561	10.5208	5.01823	0.072543	0.0600788	0.132622	8.57042	8.57042	0.383725	3492.48
	2	34	LP295-17		HL	0	2	2	3	3	3	8	2	2	2	0	0	2	3	4	84	610	145	8.5		1	5	0	100	2017-05-23	3.75
	2	34	LP295-17		HR	0	2	2	3	3	3	8	2	2	2	0	0	2	3	4	84	610	145	8.5		1	5	0	100	2017-05-23	3.75
	2	34	LP295-17		VL	1	2	2	3	3	3	8	2	2	2	0	0	2	3	4	84	610	145	8.5		1	5	1	1	2017-05-24	3	6760.36	5.40361	14387.8	5.81457	1.05509	0.644135	0.41096	0.610891	0.389109	2.21563	7627.43
	2	34	LP295-17		VR	0	2	2	3	3	3	8	2	2	2	0	0	2	3	4	84	610	145	8.5		1	5	1	1	2017-05-24	3	23721.5	14.4634	25281.9	14.7888	1.08409	0.758629	0.325459	0.699383	0.300617	1.08038	1560.39
	2	34	LP295-17		VR-VL		2	2	3	3	3	8	2	2	2	0	0	2	3	4	84	610	145	8.5		1	5	1	1	2017-05-24	3	16.5636	9.05976	10.6388	8.97426	0.0289929	0.114494	-0.0855013	8.84919	-8.84919	-1.13525	-6067.04			-0.75	2.6322	0.11799	0.278769
	2	34	LP295-17		VRVL		2	2	3	3	3	8	2	2	2	0	0	2	3	4	84	610	145	8.5		1	5	1	1	2017-05-24	3	16.5636	9.05976	10.6388	8.97426	0.0289929	0.114494	0.0855013	8.84919	8.84919	1.13525	6067.04			0.75	2.6322	0.11799	0.278769
	2	34	LP295-17		HL	0	2	2	3	3	3	8	2	2	2	0	0	2	3	4	84	610	145	8.5		1	5	1	1	2017-05-24	3
	2	34	LP295-17		HR	0	2	2	3	3	3	8	2	2	2	0	0	2	3	4	84	610	145	8.5		1	5	1	1	2017-05-24	3
	2	34	LP295-17		VL	1	2	2	3	3	3	8	2	2	2	0	0	2	3	4	84	610	145	8.5		1	5	4	4	2017-05-29		7335.93	20.5815	15050.9	21.076	1.05971	0.565173	0.494538	0.528779	0.471221	2.08087	7714.97
	2	34	LP295-17		VR	0	2	2	3	3	3	8	2	2	2	0	0	2	3	4	84	610	145	8.5		1	5	4	4	2017-05-29		17999.3	31.2782	26572.7	31.6223	1.03956	0.6954	0.344156	0.669213	0.330787	1.90259	8573.38
	2	34	LP295-17		VR-VL		2	2	3	3	3	8	2	2	2	0	0	2	3	4	84	610	145	8.5		1	5	4	4	2017-05-29		10.4134	10.6967	11.2517	10.5463	-0.0201555	0.130227	-0.150382	14.0434	-14.0434	-0.178277	858.414			-3.75	-3.51798	0.730944	5.47299
	2	34	LP295-17		VRVL		2	2	3	3	3	8	2	2	2	0	0	2	3	4	84	610	145	8.5		1	5	4	4	2017-05-29		10.4134	10.6967	11.2517	10.5463	0.0201555	0.130227	0.150382	14.0434	14.0434	0.178277	858.414			3.75	-3.51798	0.730944	5.47299
	2	34	LP295-17		HL	0	2	2	3	3	3	8	2	2	2	0	0	2	3	4	84	610	145	8.5		1	5	4	4	2017-05-29
	2	34	LP295-17		HR	0	2	2	3	3	3	8	2	2	2	0	0	2	3	4	84	610	145	8.5		1	5	4	4	2017-05-29
	2	34	LP295-17		VL	1	2	2	3	3	3	8	2	2	2	0	0	2	3	4	84	610	145	8.5		1	5	7	7	2017-06-01	2.75	5992.02	15.1638	19622.9	15.6352	1.18555	0.714081	0.471471	0.602216	0.397784	2.80974	13630.9
	2	34	LP295-17		VR	0	2	2	3	3	3	8	2	2	2	0	0	2	3	4	84	610	145	8.5		1	5	7	7	2017-06-01	2.75	12203.8	6.65145	30425.5	7.03259	1.19175	0.810612	0.381134	0.679268	0.320732	2.64139	18221.6
	2	34	LP295-17		VR-VL		2	2	3	3	3	8	2	2	2	0	0	2	3	4	84	610	145	8.5		1	5	7	7	2017-06-01	2.75	6.06622	-8.51232	10.5494	-8.60265	0.006195	0.0965317	-0.0903367	7.70523	-7.70523	-0.168345	4590.74			-1	-7.86519	0.0285786	-0.86519
	2	34	LP295-17		VRVL		2	2	3	3	3	8	2	2	2	0	0	2	3	4	84	610	145	8.5		1	5	7	7	2017-06-01	2.75	6.06622	8.51232	10.5494	8.60265	0.006195	0.0965317	0.0903367	7.70523	7.70523	0.168345	4590.74			1	-7.86519	0.0285786	-0.86519
	2	34	LP295-17		HL	0	2	2	3	3	3	8	2	2	2	0	0	2	3	4	84	610	145	8.5		1	5	7	7	2017-06-01	2.75
	2	34	LP295-17		HR	0	2	2	3	3	3	8	2	2	2	0	0	2	3	4	84	610	145	8.5		1	5	7	7	2017-06-01	2.75
	2	34	LP295-17		VL	1	2	2	3	3	3	8	2	2	2	0	0	2	3	4	84	610	145	8.5		1	5	10	10	2017-06-07	3	5615.17	15.2451	11265.5	15.7516	1.25233	0.74586	0.506473	0.594532	0.405468	2.09545	5650.32
	2	34	LP295-17		VR	0	2	2	3	3	3	8	2	2	2	0	0	2	3	4	84	610	145	8.5		1	5	10	10	2017-06-07	3	9904.4	30.4842	21739.2	30.8674	1.2226	0.839465	0.383139	0.686361	0.313639	2.41611	11834.8
	2	34	LP295-17		VR-VL		2	2	3	3	3	8	2	2	2	0	0	2	3	4	84	610	145	8.5		1	5	10	10	2017-06-07	3	4.18869	15.2392	10.2282	15.1158	-0.0297286	0.0936057	-0.123334	9.18289	-9.18289	0.320662	6184.46			-0.75	-9.74272	-0.292578	0.61247
	2	34	LP295-17		VRVL		2	2	3	3	3	8	2	2	2	0	0	2	3	4	84	610	145	8.5		1	5	10	10	2017-06-07	3	4.18869	15.2392	10.2282	15.1158	0.0297286	0.0936057	0.123334	9.18289	9.18289	0.320662	6184.46			0.75	-9.74272	-0.292578	0.61247
	2	34	LP295-17		HL	0	2	2	3	3	3	8	2	2	2	0	0	2	3	4	84	610	145	8.5		1	5	10	10	2017-06-07	3
	2	34	LP295-17		HR	0	2	2	3	3	3	8	2	2	2	0	0	2	3	4	84	610	145	8.5		1	5	10	10	2017-06-07	3
	2	36	LP385-17	Necrotic arthritis of the medial distal interphalangeal joint (DIJ), osteolyse of the distal (P3) and middle phalanx (P2) and sero-fibrinous tendovaginitis of the medial common digital flexor tendon sheath.	VL	0	2	2	8	4	5	17	5	4	12	0	0	0	1	7	13	565			11	1	4	0	0	2017-07-12	2.5
	2	36	LP385-17		VR	0	2	2	8	4	5	17	5	4	12	0	0	0	1	7	13	566			11	1	4	0	0	2017-07-12	2.5
	2	36	LP385-17		HL	0	2	2	8	4	5	17	5	4	12	0	0	0	1	7	13	567			11	1	4	0	0	2017-07-12	2.5	6411.37	11.3459	21039.1	11.7251	1.2444	0.86524	0.379163	0.694476	0.305524	4.42234	14627.7
	2	36	LP385-17		HR	1	2	2	8	4	5	17	5	4	12	0	0	0	1	7	13	568			11	1	4	0	0	2017-07-12	2.5	5626.13	19.9775	22842.9	20.4032	1.20282	0.77713	0.42569	0.645549	0.354451	3.67291	17216.8
	2	36	LP385-17		HL-HR		2	2	8	4	5	17	5	4	12	0	0	0	1	7	13	569			11	1	4	0	0	2017-07-12	2.5	0.766839	-8.63159	-1.76156	-8.67811	0.0415833	0.0881103	-0.046527	4.89273	-4.89273	0.74943	-2589.08
	2	36	LP385-17		HLHR		2	2	8	4	5	17	5	4	12	0	0	0	1	7	13	570			11	1	4	0	0	2017-07-12	2.5	0.766839	8.63159	1.76156	8.67811	0.0415833	0.0881103	0.046527	4.89273	4.89273	0.74943	2589.08
	2	36	LP385-17		VL	0	2	2	8	4	5	17	5	4	12	0	0	0	1	7	13	571			11	1	4	1	1	2017-07-13	2.5
	2	36	LP385-17		VR	0	2	2	8	4	5	17	5	4	12	0	0	0	1	7	13	572			11	1	4	1	1	2017-07-13	2.5
	2	36	LP385-17		HL	0	2	2	8	4	5	17	5	4	12	0	0	0	1	7	13	573			11	1	4	1	1	2017-07-13	2.5	6697.59	19.792	22203.7	20.1525	1.01353	0.653009	0.360523	0.644898	0.355102	3.44674	15506.1
	2	36	LP385-17		HR	1	2	2	8	4	5	17	5	4	12	0	0	0	1	7	13	574			11	1	4	1	1	2017-07-13	2.5	5382.59	8.95619	15009	9.37273	1.07336	0.656812	0.416548	0.61082	0.38918	2.80116	9626.38
	2	36	LP385-17		HL-HR		2	2	8	4	5	17	5	4	12	0	0	0	1	7	13	575			11	1	4	1	1	2017-07-13	2.5	1.28418	10.8358	7.02609	10.7798	-0.0598283	-0.00380314	-0.0560251	3.40789	-3.40789	0.645573	5879.72			0	0.517338	8.78765	-1.48484
	2	36	LP385-17		HLHR		2	2	8	4	5	17	5	4	12	0	0	0	1	7	13	576			11	1	4	1	1	2017-07-13	2.5	1.28418	10.8358	7.02609	10.7798	0.0598283	0.00380314	0.0560251	3.40789	3.40789	0.645573	5879.72			0	0.517338	5.26453	-1.48484
	2	36	LP385-17		VL	0	2	2	8	4	5	17	5	4	12	0	0	0	1	7	13	577			11	1	4	4	4	2017-07-17	2.5
	2	36	LP385-17		VR	0	2	2	8	4	5	17	5	4	12	0	0	0	1	7	13	578			11	1	4	4	4	2017-07-17	2.5
	2	36	LP385-17		HL	0	2	2	8	4	5	17	5	4	12	0	0	0	1	7	13	579			11	1	4	4	4	2017-07-17	2.5	5626.71	20.7426	15923.6	21.116	1.1201	0.746717	0.373378	0.667402	0.332598	3.0389	10296.9
	2	36	LP385-17		HR	1	2	2	8	4	5	17	5	4	12	0	0	0	1	7	13	580			11	1	4	4	4	2017-07-17	2.5	4966.14	7.49847	12370.3	7.92727	1.12501	0.696215	0.428798	0.618346	0.381654	2.63485	7404.14
	2	36	LP385-17		HL-HR		2	2	8	4	5	17	5	4	12	0	0	0	1	7	13	581			11	1	4	4	4	2017-07-17	2.5	0.645087	13.2442	3.47002	13.1887	-0.00491757	0.0505021	-0.0554197	4.90558	-4.90558	0.404047	2892.73			0	-0.121752	5.23158	0.0128505
	2	36	LP385-17		HLHR		2	2	8	4	5	17	5	4	12	0	0	0	1	7	13	582			11	1	4	4	4	2017-07-17	2.5	0.645087	13.2442	3.47002	13.1887	0.00491757	0.0505021	0.0554197	4.90558	4.90558	0.404047	2892.73			0	-0.121752	1.70846	0.0128505
	2	36	LP385-17		VL	0	2	2	8	4	5	17	5	4	12	0	0	0	1	7	13	583			11	1	4	7	7	2017-07-20	2.25
	2	36	LP385-17		VR	0	2	2	8	4	5	17	5	4	12	0	0	0	1	7	13	584			11	1	4	7	7	2017-07-20	2.25
	2	36	LP385-17		HL	0	2	2	8	4	5	17	5	4	12	0	0	0	1	7	13	585			11	1	4	7	7	2017-07-20	2.25	5932.08	12.7793	17833.2	13.2021	1.21419	0.791434	0.42276	0.652016	0.347984	3.15468	11901.1
	2	36	LP385-17		HR	1	2	2	8	4	5	17	5	4	12	0	0	0	1	7	13	586			11	1	4	7	7	2017-07-20	2.25	4713.02	8.32421	14507	8.72846	1.2515	0.847239	0.404256	0.677054	0.322946	3.10368	9793.97
	2	36	LP385-17		HL-HR		2	2	8	4	5	17	5	4	12	0	0	0	1	7	13	587			11	1	4	7	7	2017-07-20	2.25	1.19049	4.45513	3.24828	4.47364	-0.0373016	-0.0558056	0.018504	-2.50378	2.50378	0.051	2107.18			-0.25	0.42365	5.00984	-7.39651
	2	36	LP385-17		HLHR		2	2	8	4	5	17	5	4	12	0	0	0	1	7	13	588			11	1	4	7	7	2017-07-20	2.25	1.19049	4.45513	3.24828	4.47364	0.0373016	0.0558056	0.018504	2.50378	2.50378	0.051	2107.18			0.25	0.42365	1.48672	-2.38894
	2	37	LP402-17	Arthritis of the distal interphalangeal joint (DIJ), serous arthritis of the proximal interphalangeal joint (PIJ) and sero-fibrinous tendovaginitis of the common digital flexor tendon sheath.	VL	1	2	2	7	4	5	11	4	4	8	0	0	0	1	4	7	430			10	1	5	0	0	2017-07-19		4576.91	25.1683	27808.6	25.6962	1.34172	0.813806	0.527917	0.589211	0.410789	4.77957	23231.6
	2	37	LP402-17		VR	0	2	2	7	4	5	11	4	4	8	0	0	0	1	4	7	430			10	1	5	0	0	2017-07-19		15206.5	1.91975	42298.2	2.14352	1.16893	0.94516	0.22377	0.80105	0.19895	2.2161	27091.7
	2	37	LP402-17		VR-VL		2	2	7	4	5	11	4	4	8	0	0	0	1	4	7	430			10	1	5	0	0	2017-07-19		10.3805	-23.2486	14.15	-23.5527	-0.172794	0.131354	-0.304147	21.1839	-21.1839	-2.56348	3860.03
	2	37	LP402-17		VRVL		2	2	7	4	5	11	4	4	8	0	0	0	1	4	7	430			10	1	5	0	0	2017-07-19		10.3805	23.2486	14.15	23.5527	0.172794	0.131354	0.304147	21.1839	21.1839	2.56348	3860.03
	2	37	LP402-17		HL	0	2	2	7	4	5	11	4	4	8	0	0	0	1	4	7	430			10	1	5	0	0	2017-07-19
	2	37	LP402-17		HR	0	2	2	7	4	5	11	4	4	8	0	0	0	1	4	7	430			10	1	5	0	0	2017-07-19
	2	37	LP402-17		VL	1	2	2	7	4	5	11	4	4	8	0	0	0	1	4	7	430			10	1	5	1	1	2017-07-20	3.5	6743.65	18.3862	25242.8	18.7991	0.957794	0.544878	0.412916	0.570429	0.429571	3.09555	18499.2
	2	37	LP402-17		VR	0	2	2	7	4	5	11	4	4	8	0	0	0	1	4	7	430			10	1	5	1	1	2017-07-20	3.5	20551.2	26.513	21784.7	26.8409	0.944567	0.616692	0.327874	0.653252	0.346748	1.09792	1233.59
	2	37	LP402-17		VR-VL		2	2	7	4	5	11	4	4	8	0	0	0	1	4	7	430			10	1	5	1	1	2017-07-20	3.5	13.4839	8.12682	-3.37703	8.04178	-0.0132276	0.0718147	-0.0850422	8.28225	-8.28225	-1.99763	-17265.6				3.10342	-17.5271	-12.9016
	2	37	LP402-17		VRVL		2	2	7	4	5	11	4	4	8	0	0	0	1	4	7	430			10	1	5	1	1	2017-07-20	3.5	13.4839	8.12682	3.37703	8.04178	0.0132276	0.0718147	0.0850422	8.28225	8.28225	1.99763	17265.6				3.10342	-10.773	-12.9016
	2	37	LP402-17		HL	0	2	2	7	4	5	11	4	4	8	0	0	0	1	4	7	430			10	1	5	1	1	2017-07-20	3.5
	2	37	LP402-17		HR	0	2	2	7	4	5	11	4	4	8	0	0	0	1	4	7	430			10	1	5	1	1	2017-07-20	3.5
	2	37	LP402-17		VL	1	2	2	7	4	5	11	4	4	8	0	0	0	1	4	7	430			10	1	5	4	4	2017-07-24	2.5	8327.06	17.1909	15921.6	17.5515	0.912064	0.551392	0.360672	0.60084	0.39916	1.86054	7594.55
	2	37	LP402-17		VR	0	2	2	7	4	5	11	4	4	8	0	0	0	1	4	7	430			10	1	5	4	4	2017-07-24	2.5	12996.9	9.82963	29948.6	10.2194	0.903711	0.51394	0.389771	0.562461	0.437539	2.58269	16951.7
	2	37	LP402-17		VR-VL		2	2	7	4	5	11	4	4	8	0	0	0	1	4	7	430			10	1	5	4	4	2017-07-24	2.5	4.56037	-7.36124	13.6982	-7.33214	-0.00835275	-0.0374513	0.0290986	-3.83785	3.83785	0.722146	9357.14				-5.82011	-0.451837	-25.0217
	2	37	LP402-17		VRVL		2	2	7	4	5	11	4	4	8	0	0	0	1	4	7	430			10	1	5	4	4	2017-07-24	2.5	4.56037	7.36124	13.6982	7.33214	0.00835275	0.0374513	0.0290986	3.83785	3.83785	0.722146	9357.14				-5.82011	-0.451837	-17.346
	2	37	LP402-17		HL	0	2	2	7	4	5	11	4	4	8	0	0	0	1	4	7	430			10	1	5	4	4	2017-07-24	2.5
	2	37	LP402-17		HR	0	2	2	7	4	5	11	4	4	8	0	0	0	1	4	7	430			10	1	5	4	4	2017-07-24	2.5
	2	37	LP402-17		VL	1	2	2	7	4	5	11	4	4	8	0	0	0	1	4	7	430			10	1	5	7	7	2017-07-27	2.5	7972	30.4635	20937	30.8249	0.890072	0.528761	0.361311	0.588891	0.411109	2.45667	12965
	2	37	LP402-17		VR	0	2	2	7	4	5	11	4	4	8	0	0	0	1	4	7	430			10	1	5	7	7	2017-07-27	2.5	11678.1	22.4376	22827.8	22.8274	0.861615	0.471777	0.389838	0.548283	0.451717	2.05189	11149.7
	2	37	LP402-17		VR-VL		2	2	7	4	5	11	4	4	8	0	0	0	1	4	7	430			10	1	5	7	7	2017-07-27	2.5	3.61923	-8.02598	1.84649	-7.99745	-0.0284572	-0.0569839	0.0285267	-4.0608	4.0608	-0.404786	-1815.29				-6.76124	-12.3035	-25.2447
	2	37	LP402-17		VRVL		2	2	7	4	5	11	4	4	8	0	0	0	1	4	7	430			10	1	5	7	7	2017-07-27	2.5	3.61923	8.02598	1.84649	7.99745	0.0284572	0.0569839	0.0285267	4.0608	4.0608	0.404786	1815.29				-6.76124	-12.3035	-17.1231
	2	37	LP402-17		HL	0	2	2	7	4	5	11	4	4	8	0	0	0	1	4	7	430			10	1	5	7	7	2017-07-27	2.5
	2	37	LP402-17		HR	0	2	2	7	4	5	11	4	4	8	0	0	0	1	4	7	430			10	1	5	7	7	2017-07-27	2.5
	2	38	LP423-17	Digital dermatitis (DD) associated white line fissure (WLF) with necrotic sesamoid bone and Tub. Flexorium. Also serous arthritis of the distal interphalangeal joint (DIJ).	VL	0	2	2	11	4	6	15	6	3	13	0	0	2	3	4	127	605	110	7.8	14	1	6	0	100	2017-07-31	3.75
	2	38	LP423-17		VR	0	2	2	11	4	6	15	6	3	13	0	0	2	3	4	127	605	110	7.8	14	1	6	0	100	2017-07-31	3.75
	2	38	LP423-17		HL	1	2	2	11	4	6	15	6	3	13	0	0	2	3	4	127	605	110	7.8	14	1	6	0	100	2017-07-31	3.75	3554.81	30.5004	7087.94	31.0987	1.4067	0.808441	0.59826	0.574577	0.425423	2.13935	3533.13
	2	38	LP423-17		HR	0	2	2	11	4	6	15	6	3	13	0	0	2	3	4	127	605	110	7.8	14	1	6	0	100	2017-07-31	3.75	16396.8	12.2971	34166.2	12.4626	1.61314	1.44761	0.165527	0.895122	0.104878	2.20158	17769.4
	2	38	LP423-17		HR-HL		2	2	11	4	6	15	6	3	13	0	0	2	3	4	127	605	110	7.8	14	1	6	0	100	2017-07-31	3.75	12.541	-18.2034	26.4436	-18.6361	0.206439	0.639172	-0.432733	32.0545	-32.0545	0.0622296	14236.2
	2	38	LP423-17		HRHL		2	2	11	4	6	15	6	3	13	0	0	2	3	4	127	605	110	7.8	14	1	6	0	100	2017-07-31	3.75	12.541	18.2034	26.4436	18.6361	0.206439	0.639172	0.432733	32.0545	32.0545	0.0622296	14236.2
	2	38	LP423-17		VL	0	2	2	11	4	6	15	6	3	13	0	0	2	3	4	127	605	110	7.8	14	1	6	1	1	2017-08-01	3.75
	2	38	LP423-17		VR	0	2	2	11	4	6	15	6	3	13	0	0	2	3	4	127	605	110	7.8	14	1	6	1	1	2017-08-01	3.75
	2	38	LP423-17		HL	1	2	2	11	4	6	15	6	3	13	0	0	2	3	4	127	605	110	7.8	14	1	6	1	1	2017-08-01	3.75	4101.58	68.0449	7401.38	68.6467	1.55491	0.953131	0.601782	0.615193	0.384807	1.60925	3299.8
	2	38	LP423-17		HR	0	2	2	11	4	6	15	6	3	13	0	0	2	3	4	127	605	110	7.8	14	1	6	1	1	2017-08-01	3.75	13743.6	48.4904	29666.3	48.692	1.50837	1.30678	0.201599	0.864546	0.135454	2.38132	15922.7
	2	38	LP423-17		HR-HL		2	2	11	4	6	15	6	3	13	0	0	2	3	4	127	605	110	7.8	14	1	6	1	1	2017-08-01	3.75	9.41601	-19.5545	21.7431	-19.9547	-0.0465383	0.353644	-0.400183	24.9353	-24.9353	0.772067	12622.9			0	-3.12498	-4.70051	-7.11922
	2	38	LP423-17		HRHL		2	2	11	4	6	15	6	3	13	0	0	2	3	4	127	605	110	7.8	14	1	6	1	1	2017-08-01	3.75	9.41601	19.5545	21.7431	19.9547	0.0465383	0.353644	0.400183	24.9353	24.9353	0.772067	12622.9			0	-3.12498	-4.70051	-7.11922
	2	38	LP423-17		VL	0	2	2	11	4	6	15	6	3	13	0	0	2	3	4	127	605	110	7.8	14	1	6	4	4	2017-08-04	3.75
	2	38	LP423-17		VR	0	2	2	11	4	6	15	6	3	13	0	0	2	3	4	127	605	110	7.8	14	1	6	4	4	2017-08-04	3.75
	2	38	LP423-17		HL	1	2	2	11	4	6	15	6	3	13	0	0	2	3	4	127	605	110	7.8	14	1	6	4	4	2017-08-04	3.75	2502.57	11.1421	7045.02	11.7614	1.52315	0.903835	0.619315	0.594227	0.405773	2.90178	4542.45
	2	38	LP423-17		HR	0	2	2	11	4	6	15	6	3	13	0	0	2	3	4	127	605	110	7.8	14	1	6	4	4	2017-08-04	3.75	15833	20.2977	28202.8	20.4806	1.51379	1.33094	0.182854	0.879517	0.120483	1.82256	12369.8
	2	38	LP423-17		HR-HL		2	2	11	4	6	15	6	3	13	0	0	2	3	4	127	605	110	7.8	14	1	6	4	4	2017-08-04	3.75	13.018	9.1556	20.6619	8.71914	-0.00935584	0.427105	-0.436461	28.529	-28.529	-1.07922	7827.35			0	0.477032	-5.78165	-3.52555
	2	38	LP423-17		HRHL		2	2	11	4	6	15	6	3	13	0	0	2	3	4	127	605	110	7.8	14	1	6	4	4	2017-08-04	3.75	13.018	9.1556	20.6619	8.71914	0.00935584	0.427105	0.436461	28.529	28.529	1.07922	7827.35			0	0.477032	-5.78165	-3.52555
	2	38	LP423-17		VL	0	2	2	11	4	6	15	6	3	13	0	0	2	3	4	127	605	110	7.8	14	1	6	7	7	2017-08-07	2.75
	2	38	LP423-17		VR	0	2	2	11	4	6	15	6	3	13	0	0	2	3	4	127	605	110	7.8	14	1	6	7	7	2017-08-07	2.75
	2	38	LP423-17		HL	1	2	2	11	4	6	15	6	3	13	0	0	2	3	4	127	605	110	7.8	14	1	6	7	7	2017-08-07	2.75	5414.97	8.03884	17279.8	8.49664	1.03101	0.573207	0.457805	0.555603	0.444397	3.64113	11864.9
	2	38	LP423-17		HR	0	2	2	11	4	6	15	6	3	13	0	0	2	3	4	127	605	110	7.8	14	1	6	7	7	2017-08-07	2.75	12062.3	13.0137	27906	13.2418	1.08905	0.860915	0.228136	0.790236	0.209764	2.33761	15843.7
	2	38	LP423-17		HR-HL		2	2	11	4	6	15	6	3	13	0	0	2	3	4	127	605	110	7.8	14	1	6	7	7	2017-08-07	2.75	6.4915	4.97486	10.3771	4.74519	0.0580393	0.287708	-0.229669	23.4633	-23.4633	-1.30352	3978.86			-1	-6.04949	-16.0665	-8.5912
	2	38	LP423-17		HRHL		2	2	11	4	6	15	6	3	13	0	0	2	3	4	127	605	110	7.8	14	1	6	7	7	2017-08-07	2.75	6.4915	4.97486	10.3771	4.74519	0.0580393	0.287708	0.229669	23.4633	23.4633	1.30352	3978.86			1	-6.04949	-16.0665	-8.5912
	2	38	LP423-17		VL	0	2	2	11	4	6	15	6	3	13	0	0	2	3	4	127	605	110	7.8	14	1	6	10	10	2017-08-10	2.75
	2	38	LP423-17		VR	0	2	2	11	4	6	15	6	3	13	0	0	2	3	4	127	605	110	7.8	14	1	6	10	10	2017-08-10	2.75
	2	38	LP423-17		HL	1	2	2	11	4	6	15	6	3	13	0	0	2	3	4	127	605	110	7.8	14	1	6	10	10	2017-08-10	2.75	3697.44	33.7513	10718.7	34.3012	1.3813	0.831387	0.549917	0.602142	0.397858	2.89484	7021.26
	2	38	LP423-17		HR	0	2	2	11	4	6	15	6	3	13	0	0	2	3	4	127	605	110	7.8	14	1	6	10	10	2017-08-10	2.75	7128.7	21.8516	17931.7	22.198	1.38921	1.04279	0.346422	0.751126	0.248874	2.53932	10803
	2	38	LP423-17		HR-HL		2	2	11	4	6	15	6	3	13	0	0	2	3	4	127	605	110	7.8	14	1	6	10	10	2017-08-10	2.75	3.35084	-11.8997	7.0439	-12.1032	0.00790733	0.211402	-0.203495	14.8984	-14.8984	-0.355522	3781.7			-1	-9.19015	-19.3997	-17.1561
	2	38	LP423-17		HRHL		2	2	11	4	6	15	6	3	13	0	0	2	3	4	127	605	110	7.8	14	1	6	10	10	2017-08-10	2.75	3.35084	11.8997	7.0439	12.1032	0.00790733	0.211402	0.203495	14.8984	14.8984	0.355522	3781.7			1	-9.19015	-19.3997	-17.1561
	2	39	LP428-17	Septic fibrinous tendovaginitis of the common digital flexor tendon sheath and thin sole (TS).	VL	0	2	2	3	3	3	8	2	2	2	0	0	0	1	4	127	605	110	7.8	10	1	4	0	0	2017-08-02	2.75
	2	39	LP428-17		VR	0	2	2	3	3	3	8	2	2	2	0	0	0	1	4	127	605	110	7.8	10	1	4	0	0	2017-08-02	2.75
	2	39	LP428-17		HL	1	2	2	3	3	3	8	2	2	2	0	0	0	1	4	127	605	110	7.8	10	1	4	0	0	2017-08-02	2.75	4316.74	24.7973	12909.4	25.2239	1.21457	0.787998	0.426571	0.647946	0.352054	3.0066	8592.7
	2	39	LP428-17		HR	0	2	2	3	3	3	8	2	2	2	0	0	0	1	4	127	605	110	7.8	10	1	4	0	0	2017-08-02	2.75	12507.2	18.311	33364.5	18.6159	1.19869	0.893843	0.304849	0.745403	0.254597	2.70684	20857.3
	2	39	LP428-17		HR-HL		2	2	3	3	3	8	2	2	2	0	0	0	1	4	127	605	110	7.8	10	1	4	0	0	2017-08-02	2.75	7.9985	-6.48625	19.9756	-6.60797	-0.0158778	0.105845	-0.121723	9.74564	-9.74564	-0.29976	12264.6
	2	39	LP428-17		HRHL		2	2	3	3	3	8	2	2	2	0	0	0	1	4	127	605	110	7.8	10	1	4	0	0	2017-08-02	2.75	7.9985	6.48625	19.9756	6.60797	0.0158778	0.105845	0.121723	9.74564	9.74564	0.29976	12264.6
	2	39	LP428-17		VL	0	2	2	3	3	3	8	2	2	2	0	0	0	1	4	127	605	110	7.8	10	1	4	1	1	2017-08-03	2.5
	2	39	LP428-17		VR	0	2	2	3	3	3	8	2	2	2	0	0	0	1	4	127	605	110	7.8	10	1	4	1	1	2017-08-03	2.5
	2	39	LP428-17		HL	1	2	2	3	3	3	8	2	2	2	0	0	0	1	4	127	605	110	7.8	10	1	4	1	1	2017-08-03	2.5	2708.05	30.3784	17474.9	30.9027	1.82936	1.30507	0.524285	0.708177	0.291823	6.77419	14766.9
	2	39	LP428-17		HR	0	2	2	3	3	3	8	2	2	2	0	0	0	1	4	127	605	110	7.8	10	1	4	1	1	2017-08-03	2.5	3802.77	16.6341	13075.1	17.0991	1.81873	1.35377	0.464959	0.741366	0.258634	3.51984	9272.3
	2	39	LP428-17		HR-HL		2	2	3	3	3	8	2	2	2	0	0	0	1	4	127	605	110	7.8	10	1	4	1	1	2017-08-03	2.5	1.06906	-13.7443	-4.29676	-13.8036	-0.0106303	0.0486957	-0.059326	3.31894	-3.31894	-3.25435	-5494.6			-0.25	-6.92945	-24.2724	-6.4267
	2	39	LP428-17		HRHL		2	2	3	3	3	8	2	2	2	0	0	0	1	4	127	605	110	7.8	10	1	4	1	1	2017-08-03	2.5	1.06906	13.7443	4.29676	13.8036	0.0106303	0.0486957	0.059326	3.31894	3.31894	3.25435	5494.6			0.25	-6.92945	-15.6789	-6.4267
	2	39	LP428-17		VL	0	2	2	3	3	3	8	2	2	2	0	0	0	1	4	127	605	110	7.8	10	1	4	4	4	2017-08-06	2.25
	2	39	LP428-17		VR	0	2	2	3	3	3	8	2	2	2	0	0	0	1	4	127	605	110	7.8	10	1	4	4	4	2017-08-06	2.25
	2	39	LP428-17		HL	1	2	2	3	3	3	8	2	2	2	0	0	0	1	4	127	605	110	7.8	10	1	4	4	4	2017-08-06	2.25	2754.36	19.0106	7224.48	19.5721	1.74301	1.18152	0.561493	0.678649	0.321351	2.60556	4470.12
	2	39	LP428-17		HR	0	2	2	3	3	3	8	2	2	2	0	0	0	1	4	127	605	110	7.8	10	1	4	4	4	2017-08-06	2.25	4756.47	25.2955	11180.7	25.7662	1.74482	1.27413	0.470695	0.730319	0.269681	2.29546	6424.24
	2	39	LP428-17		HR-HL		2	2	3	3	3	8	2	2	2	0	0	0	1	4	127	605	110	7.8	10	1	4	4	4	2017-08-06	2.25	1.95519	6.28494	3.86351	6.19415	0.00180886	0.0926069	-0.0907981	5.16697	-5.16697	-0.310106	1954.12			-0.5	-6.04332	-16.1121	-4.57867
	2	39	LP428-17		HRHL		2	2	3	3	3	8	2	2	2	0	0	0	1	4	127	605	110	7.8	10	1	4	4	4	2017-08-06	2.25	1.95519	6.28494	3.86351	6.19415	0.00180886	0.0926069	0.0907981	5.16697	5.16697	0.310106	1954.12			0.5	-6.04332	-16.1121	-4.57867
	2	40	LP466-17	White line fissure (WLF) with necrotic deep digital flexor tendon, sesamoid bone and tub. Flexorium. Also septic serous arthritis of the distal interphalangeal joint (DIJ) and tendovaginitis of the common digital flexor tendon sheath.	VL	0	2	2	11	4	6	14	6	3	13	0	0	2	3	1	57	625			20	1	5	0	100	2017-08-18	3
	2	40	LP466-17		VR	0	2	2	11	4	6	14	6	3	13	0	0	2	3	1	57	625			20	1	5	0	100	2017-08-18	3
	2	40	LP466-17		HL	0	2	2	11	4	6	14	6	3	13	0	0	2	3	1	57	625			20	1	5	0	100	2017-08-18	3	10024.2	32.1857	18800.3	32.5121	1.46863	1.1423	0.326328	0.772288	0.227712	2.04972	8776.09
	2	40	LP466-17		HR	1	2	2	11	4	6	14	6	3	13	0	0	2	3	1	57	625			20	1	5	0	100	2017-08-18	3	2987.87	19.0542	10891.2	19.4398	1.31111	0.925544	0.385566	0.694321	0.305679	3.7995	7903.36
	2	40	LP466-17		HL-HR		2	2	11	4	6	14	6	3	13	0	0	2	3	1	57	625			20	1	5	0	100	2017-08-18	3	6.87143	13.1315	7.7237	13.0723	0.157522	0.21676	-0.0592379	7.79669	-7.79669	-1.74978	872.723
	2	40	LP466-17		HLHR		2	2	11	4	6	14	6	3	13	0	0	2	3	1	57	625			20	1	5	0	100	2017-08-18	3	6.87143	13.1315	7.7237	13.0723	0.157522	0.21676	0.0592379	7.79669	7.79669	1.74978	872.723
	2	40	LP466-17		VL	0	2	2	11	4	6	14	6	3	13	0	0	2	3	1	57	625			20	1	5	1	1	2017-08-19	3.5
	2	40	LP466-17		VR	0	2	2	11	4	6	14	6	3	13	0	0	2	3	1	57	625			20	1	5	1	1	2017-08-19	3.5
	2	40	LP466-17		HL	0	2	2	11	4	6	14	6	3	13	0	0	2	3	1	57	625			20	1	5	1	1	2017-08-19	3.5	10514.2	70.4973	26780.5	70.7855	1.56818	1.28005	0.288132	0.80829	0.19171	2.70988	16266.3
	2	40	LP466-17		HR	1	2	2	11	4	6	14	6	3	13	0	0	2	3	1	57	625			20	1	5	1	1	2017-08-19	3.5	3863.46	67.2908	10429.9	67.7748	1.37612	0.892095	0.484029	0.649975	0.350025	3.62917	6566.43
	2	40	LP466-17		HL-HR		2	2	11	4	6	14	6	3	13	0	0	2	3	1	57	625			20	1	5	1	1	2017-08-19	3.5	6.49487	3.20656	15.9674	3.01066	0.192059	0.387956	-0.195897	15.8315	-15.8315	-0.919291	9699.91			0.5	-0.376556	8.24374	8.0348
	2	40	LP466-17		HLHR		2	2	11	4	6	14	6	3	13	0	0	2	3	1	57	625			20	1	5	1	1	2017-08-19	3.5	6.49487	3.20656	15.9674	3.01066	0.192059	0.387956	0.195897	15.8315	15.8315	0.919291	9699.91			0.5	-0.376556	8.24374	8.0348
	2	40	LP466-17		VL	0	2	2	11	4	6	14	6	3	13	0	0	2	3	1	57	625			20	1	5	4	4	2017-08-22	3.5
	2	40	LP466-17		VR	0	2	2	11	4	6	14	6	3	13	0	0	2	3	1	57	625			20	1	5	4	4	2017-08-22	3.5
	2	40	LP466-17		HL	0	2	2	11	4	6	14	6	3	13	0	0	2	3	1	57	625			20	1	5	4	4	2017-08-22	3.5	15450.6	24.2442	23026.8	24.5099	1.03399	0.76825	0.265738	0.742793	0.257207	1.53015	7576.21
	2	40	LP466-17		HR	1	2	2	11	4	6	14	6	3	13	0	0	2	3	1	57	625			20	1	5	4	4	2017-08-22	3.5	5606.59	6.46366	14681	7.00668	1.03712	0.4941	0.54302	0.476209	0.523791	2.55986	9074.39
	2	40	LP466-17		HL-HR		2	2	11	4	6	14	6	3	13	0	0	2	3	1	57	625			20	1	5	4	4	2017-08-22	3.5	9.61326	17.7805	8.15019	17.5032	-0.00313181	0.27415	-0.277282	26.6584	-26.6584	-1.02971	-1498.18			0.5	2.74183	0.426492	18.8618
	2	40	LP466-17		HLHR		2	2	11	4	6	14	6	3	13	0	0	2	3	1	57	625			20	1	5	4	4	2017-08-22	3.5	9.61326	17.7805	8.15019	17.5032	0.00313181	0.27415	0.277282	26.6584	26.6584	1.02971	1498.18			0.5	2.74183	0.426492	18.8618
	2	40	LP466-17		VL	0	2	2	11	4	6	14	6	3	13	0	0	2	3	1	57	625			20	1	5	7	7	2017-08-29	3
	2	40	LP466-17		VR	0	2	2	11	4	6	14	6	3	13	0	0	2	3	1	57	625			20	1	5	7	7	2017-08-29	3
	2	40	LP466-17		HL	0	2	2	11	4	6	14	6	3	13	0	0	2	3	1	57	625			20	1	5	7	7	2017-08-29	3	12704.6	40.8463	33434.7	41.1306	1.39061	1.10633	0.284286	0.792242	0.207758	2.7248	20730.1
	2	40	LP466-17		HR	1	2	2	11	4	6	14	6	3	13	0	0	2	3	1	57	625			20	1	5	7	7	2017-08-29	3	4899.18	24.0864	11066.5	24.7113	1.35045	0.725513	0.624939	0.536283	0.463717	1.89312	6167.29
	2	40	LP466-17		HL-HR		2	2	11	4	6	14	6	3	13	0	0	2	3	1	57	625			20	1	5	7	7	2017-08-29	3	7.62249	16.7599	21.844	16.4193	0.0401619	0.380814	-0.340652	25.5959	-25.5959	0.831685	14562.8			0	0.751056	14.1203	17.7992
	2	40	LP466-17		HLHR		2	2	11	4	6	14	6	3	13	0	0	2	3	1	57	625			20	1	5	7	7	2017-08-29	3	7.62249	16.7599	21.844	16.4193	0.0401619	0.380814	0.340652	25.5959	25.5959	0.831685	14562.8			0	0.751056	14.1203	17.7992
	2	40	LP466-17		VL	0	2	2	11	4	6	14	6	3	13	0	0	2	3	1	57	625			20	1	5	10	10	2017-09-04	3
	2	40	LP466-17		VR	0	2	2	11	4	6	14	6	3	13	0	0	2	3	1	57	625			20	1	5	10	10	2017-09-04	3
	2	40	LP466-17		HL	0	2	2	11	4	6	14	6	3	13	0	0	2	3	1	57	625			20	1	5	10	10	2017-09-04	3	10775	21.4392	24564.9	21.7412	1.16312	0.861172	0.30195	0.739954	0.260046	2.31148	13789.9
	2	40	LP466-17		HR	1	2	2	11	4	6	14	6	3	13	0	0	2	3	1	57	625			20	1	5	10	10	2017-09-04	3	3718.35	13.5217	12805.5	13.9319	1.15037	0.740109	0.410263	0.644364	0.355636	3.66753	9087.18
	2	40	LP466-17		HL-HR		2	2	11	4	6	14	6	3	13	0	0	2	3	1	57	625			20	1	5	10	10	2017-09-04	3	6.89128	7.91757	11.4838	7.80926	0.0127509	0.121064	-0.108313	9.55901	-9.55901	-1.35605	4702.7			0	0.0198518	3.76006	1.76232
	2	40	LP466-17		HLHR		2	2	11	4	6	14	6	3	13	0	0	2	3	1	57	625			20	1	5	10	10	2017-09-04	3	6.89128	7.91757	11.4838	7.80926	0.0127509	0.121064	0.108313	9.55901	9.55901	1.35605	4702.7			0	0.0198518	3.76006	1.76232
	2	41	LP511-17	Septic arthritis of the lateral distal interphalangeal joint (DIJ), white line fissure (WLF), bulb phlegmon, coronet phlegmon, necrotic deep digital flexor tendon, tuberculum flexorium and sesamoid bone, …	VL	0	2	2	11	4	6	15	4	4	7	0	0	0	1	4	80	615	155	16.3	18	1	6	0	0	2017-09-13	2.75
	2	41	LP511-17		VR	0	2	2	11	4	6	15	4	4	7	0	0	0	1	4	80	615	155	16.3	18	1	6	0	0	2017-09-13	2.75
	2	41	LP511-17		HL	0	2	2	11	4	6	15	4	4	7	0	0	0	1	4	80	615	155	16.3	18	1	6	0	0	2017-09-13	2.75	14213.9	28.3388	23524.6	28.6863	1.10064	0.753124	0.347519	0.683667	0.316333	1.64194	9310.72
	2	41	LP511-17		HR	1	2	2	11	4	6	15	4	4	7	0	0	0	1	4	80	615	155	16.3	18	1	6	0	0	2017-09-13	2.75	7303.47	18.1691	10333.2	18.5611	1.04379	0.651707	0.392081	0.625977	0.374023	1.36535	3029.69
	2	41	LP511-17		HL-HR		2	2	11	4	6	15	4	4	7	0	0	0	1	4	80	615	155	16.3	18	1	6	0	0	2017-09-13	2.75	6.74848	10.1698	12.8823	10.1252	0.0568547	0.101417	-0.0445624	5.76906	-5.76906	0.27659	6281.03
	2	41	LP511-17		HLHR		2	2	11	4	6	15	4	4	7	0	0	0	1	4	80	615	155	16.3	18	1	6	0	0	2017-09-13	2.75	6.74848	10.1698	12.8823	10.1252	0.0568547	0.101417	0.0445624	5.76906	5.76906	0.27659	6281.03
	2	41	LP511-17		VL	0	2	2	11	4	6	15	4	4	7	0	0	0	1	4	80	615	155	16.3	18	1	6	1	1	2017-09-14	2.75
	2	41	LP511-17		VR	0	2	2	11	4	6	15	4	4	7	0	0	0	1	4	80	615	155	16.3	18	1	6	1	1	2017-09-14	2.75
	2	41	LP511-17		HL	0	2	2	11	4	6	15	4	4	7	0	0	0	1	4	80	615	155	16.3	18	1	6	1	1	2017-09-14	2.75	4498.39	37.8891	15047.9	38.2647	1.55121	1.17557	0.375641	0.751648	0.248352	3.10708	10549.5
	2	41	LP511-17		HR	1	2	2	11	4	6	15	4	4	7	0	0	0	1	4	80	615	155	16.3	18	1	6	1	1	2017-09-14	2.75	5368.49	31.0864	11314.8	31.7552	1.44036	0.771588	0.668768	0.53461	0.46539	2.43005	5946.26
	2	41	LP511-17		HL-HR		2	2	11	4	6	15	4	4	7	0	0	0	1	4	80	615	155	16.3	18	1	6	1	1	2017-09-14	2.75	-0.849707	6.80265	3.64564	6.50953	0.110858	0.403986	-0.293127	21.7038	-21.7038	0.677022	4603.23			0	-7.59819	-9.23666	15.9347
	2	41	LP511-17		HLHR		2	2	11	4	6	15	4	4	7	0	0	0	1	4	80	615	155	16.3	18	1	6	1	1	2017-09-14	2.75	0.849707	6.80265	3.64564	6.50953	0.110858	0.403986	0.293127	21.7038	21.7038	0.677022	4603.23			0	-5.89877	-9.23666	15.9347
	2	41	LP511-17		VL	0	2	2	11	4	6	15	4	4	7	0	0	0	1	4	80	615	155	16.3	18	1	6	4	4	2017-09-18	3
	2	41	LP511-17		VR	0	2	2	11	4	6	15	4	4	7	0	0	0	1	4	80	615	155	16.3	18	1	6	4	4	2017-09-18	3
	2	41	LP511-17		HL	0	2	2	11	4	6	15	4	4	7	0	0	0	1	4	80	615	155	16.3	18	1	6	4	4	2017-09-18	3	7224.49	53.4076	21155.9	53.7651	1.30477	0.947231	0.357537	0.725909	0.274091	3.14697	13931.4
	2	41	LP511-17		HR	1	2	2	11	4	6	15	4	4	7	0	0	0	1	4	80	615	155	16.3	18	1	6	4	4	2017-09-18	3	5438.63	46.9172	10597.8	47.3964	1.28586	0.80661	0.479252	0.627812	0.372188	2.03866	5159.19
	2	41	LP511-17		HL-HR		2	2	11	4	6	15	4	4	7	0	0	0	1	4	80	615	155	16.3	18	1	6	4	4	2017-09-18	3	1.744	6.49043	10.3106	6.36872	0.0189069	0.140621	-0.121714	9.80967	-9.80967	1.10831	8772.2			0.25	-5.00448	-2.5717	4.04061
	2	41	LP511-17		HLHR		2	2	11	4	6	15	4	4	7	0	0	0	1	4	80	615	155	16.3	18	1	6	4	4	2017-09-18	3	1.744	6.49043	10.3106	6.36872	0.0189069	0.140621	0.121714	9.80967	9.80967	1.10831	8772.2			0.25	-5.00448	-2.5717	4.04061
	2	41	LP511-17		VL	0	2	2	11	4	6	15	4	4	7	0	0	0	1	4	80	615	155	16.3	18	1	6	7	7	2017-09-25	3.5
	2	41	LP511-17		VR	0	2	2	11	4	6	15	4	4	7	0	0	0	1	4	80	615	155	16.3	18	1	6	7	7	2017-09-25	3.5
	2	41	LP511-17		HL	0	2	2	11	4	6	15	4	4	7	0	0	0	1	4	80	615	155	16.3	18	1	6	7	7	2017-09-25	3.5	12477.5	36.2098	20901.1	36.5086	1.26582	0.967064	0.298755	0.762669	0.237331	1.80647	8423.63
	2	41	LP511-17		HR	1	2	2	11	4	6	15	4	4	7	0	0	0	1	4	80	615	155	16.3	18	1	6	7	7	2017-09-25	3.5	4290.25	8.0804	5291.69	8.70483	1.37286	0.748428	0.624428	0.535064	0.464936	1.30217	1001.44
	2	41	LP511-17		HL-HR		2	2	11	4	6	15	4	4	7	0	0	0	1	4	80	615	155	16.3	18	1	6	7	7	2017-09-25	3.5	7.99535	28.1294	15.2436	27.8037	-0.107036	0.218636	-0.325672	22.7605	-22.7605	0.504304	7422.19			0.75	1.24687	2.36129	16.9915
	2	41	LP511-17		HLHR		2	2	11	4	6	15	4	4	7	0	0	0	1	4	80	615	155	16.3	18	1	6	7	7	2017-09-25	3.5	7.99535	28.1294	15.2436	27.8037	0.107036	0.218636	0.325672	22.7605	22.7605	0.504304	7422.19			0.75	1.24687	2.36129	16.9915
	2	41	LP511-17		VL	0	2	2	11	4	6	15	4	4	7	0	0	0	1	4	80	615	155	16.3	18	1	6	10	10	2017-09-28	3
	2	41	LP511-17		VR	0	2	2	11	4	6	15	4	4	7	0	0	0	1	4	80	615	155	16.3	18	1	6	10	10	2017-09-28	3
	2	41	LP511-17		HL	0	2	2	11	4	6	15	4	4	7	0	0	0	1	4	80	615	155	16.3	18	1	6	10	10	2017-09-28	3	10964.3	37.1477	20376.5	37.4499	1.17506	0.872799	0.302264	0.739457	0.260543	2.031	9412.15
	2	41	LP511-17		HR	1	2	2	11	4	6	15	4	4	7	0	0	0	1	4	80	615	155	16.3	18	1	6	10	10	2017-09-28	3	4190.58	27.3124	8328.76	27.7913	1.29392	0.815033	0.478892	0.630947	0.369053	2.04266	4138.18
	2	41	LP511-17		HL-HR		2	2	11	4	6	15	4	4	7	0	0	0	1	4	80	615	155	16.3	18	1	6	10	10	2017-09-28	3	6.61497	9.83531	11.7653	9.65868	-0.118862	0.0577658	-0.176628	10.851	-10.851	-0.0116573	5273.97			0.25	-0.133513	-1.11697	5.08199
	2	41	LP511-17		HLHR		2	2	11	4	6	15	4	4	7	0	0	0	1	4	80	615	155	16.3	18	1	6	10	10	2017-09-28	3	6.61497	9.83531	11.7653	9.65868	0.118862	0.0577658	0.176628	10.851	10.851	0.0116573	5273.97			0.25	-0.133513	-1.11697	5.08199
[truncated: 1 more columns]

## Sheet: Legend
Name	Description	Number
Place	Bern (Vetsuisse Fakultät, Universität Bern)	1
	Wien (Veterinärmedizinische Universität Wien)	2
PID	Polypoint number of the cows in Bern	Continous number
LP	Patien number of the cows in Wien	Continous number
Limb	Vorne links (=fore left limb)	VL
	Vorne rechts (=fore right limb)	VR
	Hinten links (=back left limb)	HL
	Hinten rechts (=back right limb)	HR
	Difference Healthy claw - Diseased claw of the affected limb pair	Healthy-Diseased
	ABS(Healthy claw - Diseased claw) of the affected limb pair	HealthyDiseased
Affected limb	No	0
	Yes	1
Location 1A (Claw or Foot)	Claw	1
	Foot	2
LOCATION 1B (perforation)	Non-perforating pathology (superficial foot lesions)	1
	Perforating pathology (deep digital sepsis)	2
Location 2 (bones, sesamoid bone, joints and/or tendons)	Bones	1
	Joints	2
	Tendons (tendon sheaths)	3
	Bones and joints	4
	Bones and tendons (tendon sheaths)	5
	Sesamoid bone and tendons (tendon sheaths)	6
	Joints and tendons (tendon sheaths)	7
	Bones, joints and tendons (tendon sheaths)	8
	Bones, joints, sesamoid bone and tendons (tendon sheaths)	9
	Bones, sesamoid bone and joints	10
	Sesamoid bone, joints and tendons (tendon sheaths)	11
	Non-perforating foot pathologies. No deep structures involved (e.g. only horn, corium, coronary band, claw wall, soft tissue).	12
Location 3A (deepness)	Non-perforating foot pathology (LOC1)	1
	Pedal bone involved (LOC2)	2
	Digital flexor tendon sheath involved (LOC3)	3
	Joints, sesamoid bone and associated bursae involved (LOC4)	4
Location 3B (other option of 3A)	No perforation (only corium, horn, hoof wall, etc.) and deep flexor tendon (insertion)	1
	Pedal bone involved	2
	Digital flexor tendon sheath involved	3
	Joints involved	4
	Joints and tendon (sheaths) involved (no sesamoid bone involved)	5
	Joints and sesamoid bone involved	6
	Sesamoid bone and tendons involved	7
Process (structures involved)	Pedal Bone (P3)	1
	Pedal bone (P3) and distal interphalangeal joint	2
	Digital flexor tendon sheath	3
	Digital flexor tendon sheath and distal interphalangeal joint	4
	Pedal bone (P3), middle phalanx (P2) and distal interphalangeal joint	5
	Pedal bone (P3), sesamoid bone and distal interphalangeal joint	6
	Pedal bone (P3) and digital flexor tendon sheath	7
	Digital flexor tendon sheath, superficial digital flexor tendon and deep digital flexor tendon	8
	Digital flexor tendon sheath, superficial digital flexor tendon, deep digital flexor tendon and distal interphalangeal joint	9
	Digital flexor tendon sheath, deep digital flexor tendon, superficial digital flexor tendon and sesamoid bone	10
	Digital flexor tendon sheath, superficial digital flexor tendon, deep digital flexor tendon, distal interphalangeal joint and proximal interphalangeal joint	11
	Digital flexor tendon sheath, superficial digital flexor tendon, deep digital flexor tendon, distal interphalangeal joint and pedal bone (P3)	12
	Digital flexor tendon sheath, superficial digital flexor tendon, deep digital flexor tendon, distal interphalangeal joint, pedal bone (P3) and sesamoid bone	13
	Digital flexor tendon sheath, deep digital flexor tendon, superficial digital flexor tendon, distal interphalangeal joint, sesamoid bone and tub. Flexorium	14
	Digital flexor tendon sheath, deep digital flexor tendon, distal interphalangeal joint, sesamoid bone and tub. Flexorium	15
	Digital flexor tendon sheath, superficial digital flexor tendon, deep digital flexor tendon, proximal phalanx (P1) and metatarsus	16
	Digital flexor tendon sheath, superficial digital flexor tendon, deep digital flexor tendon, distal interphalangeal joint, pedal bone (P3) and middle phalanx (P2)	17
	Pedal bone (P3), middle phalanx (P2), proximal phalanx (P1), metatarsophalangeal joint, proximal interphalangeal joint, distal interphalangeal joint and sesamoid bone	18
	No deep structures involved (e.g. only horn, corium, coronary band, claw wall, soft tissue). No perforation.	19
Foot surgery method 1 (short classification)	Only surgical debridement or joint lavage	1
	(Debridement +) partial resection	2
	(Debridement +) total resection sesamoid bone	3
	(Debridement +) digit amputation	4
	(Debridement +) partial resection + digit amputation	5
	(Debridement +) partial and total resection of different structures	6
Foot surgery method 2 (short classification)	Surgical debridement, curettage or joint lavage (SURG1)	1
	Partial resection involved (SURG2)	2
	Total resection sesamoid bone involved (SURG3)	3
	Digit amputation involved (SURG4)	4
Foot surgery procedure (long classification)	Only surgical debridement or joint lavage	1
	(Debridement +) Partial resection superficial and deep digital flexor tendon (+ opening tendon sheath)	2
	(Debridement +) Partial resection superficial digital flexor tendon	3
	(Debridement +) Total resection sesamoid bone	4
	(Debridement +) Resection toe/claw tip (Klauenbeinspitze resektion)	5
	(Debridement +) Amputation digit (in proximal phalanx; P1) (+ opening tendon sheath)	6
	(Debridement +) Amputation digit (in middle phalanx; P2) (+ opening tendon sheath)	7
	(Debridement +) Amputation digit (in distal phalanx; P3) (+ opening tendon sheath)	8
	(Debridement +) Amputation digit (in proximal interphalangeal joint)	9
	(Debridement +) Amputation digit (in middle phalanx; P2) + Partial resection superficial and deep digital flexor tendon (+ opening tendon sheath)	10
	(Debridement +) Amputation digit (in distal interphalangeal joint) + Partial resection superficial and deep digital flexor tendon (+ opening tendon sheath)	11
	(Debridement +) Amputation digit (in proximal interphalangeal joint) + Partial resection superficial and deep digital flexor tendon (+ opening tendon sheath)	12
	(Debridement +) resection WLD + total resection sesamoid bone + partial resection Tub. Flexorium + partial resection superficial and deep digital flexor tendon (+ opening tendon sheath)	13
	(Debridement +) Partial resection distal interphalangeal joint	14
	Lavage distal interphalangeal joint	15
Second surgery required	No	0
	Yes	1
Number of the surgery	Only one surgery	0
	>1 surgery, this is the first surgery	1
	>1 surgery, this is the second surgery	2
Block before and after surgery	No block before surgery and no block after surgery	0
	Block before surgery and block after surgery	1
	No block before surgery and block after surgery	2
Another block filter	Cows without block problems (no block before surgery and no block after surgery OR block before surgery and block after surgery)	1
	Cows from Bern with block problems (only block after surgery)	2
	Cows from Wien with block problems (only block after surgery)	3
Period of stay at the clinic	Period of stay at the clinic in days	Continous number
Destination after stay at the clinic	Home	1
	Euthanasia	2
	Slaughtered	3
	Intern, animal from the farm animal clinic (Vetsuisse Fakultät Bern)	4
Amount of measurements	Amount of measurements, including the basic measurement before the surgery and the measurements after surgery	Continous number
Time point	Basic measurement (d-1, surgery d = 0)	0
	d+1	1
	d+4	4
	d+7	7
	d+10	10
	d+13	13
	d+16	16
	d+19	19
	d+22	22
	d+25	25
	d+28	28
	d+31	31
	d+34	34
	d+37	37
	d+40	40
	d+43	43
Time point block	Basic measurement of cows with only a block after surgery (d-1, surgery d = 0)	100
	Basic measurement from cows that had a block before and after surgery or from cows that had no block before and no block after surgery (d-1, surgery d = 0)	0
	d+1	1
	d+4	4
	d+7	7
	d+10	10
	d+13	13
	d+16	16
	d+19	19
	d+22	22
	d+25	25
	d+28	28
	d+31	31
	d+34	34
	d+37	37
	d+40	40
	d+43	43
Breed	Holstein Frisian	1
	Braunvieh	2
	Eringer	3
	Fleckvieh	4
	Simmental	5
	Red Holstein	6
	Montbéliard	7
Age	Age of the cow in months (at the beginning of the stay at the Nutztierklinik)	Continous number
Weight	Weight of the cow in kg (at the beginning of the stay at the Nutztierklinik)	Continous number
Milk yield or DIM	Milk yield of the cow in L	Continous number
Lactation number	Lactation number (DIM) of the cow in days	Continous number
Weighing Platform mean	Mean value of the weight on a limb	Continous number
Weighing Platform Std	Std value of the weight on a limb	Continous number
Time difference Locomotion Score	Time difference of the Locomotion Score between measurements after surgery and the basic measurement before surgery (d+1 - basic, d+4 - basic, d+7 - basic, d+10 - basic, d+13 - basic, etc.)	Continous number
Time difference Toe-off	Time difference of the Toe-off between measurements after surgery and the basic measurement before surgery (d+1 - basic, d+4 - basic, d+7 - basic, d+10 - basic, d+13 - basic, etc.)	Continous number
Time difference Foot load	Time difference of the Foot load between measurements after surgery and the basic measurement before surgery (d+1 - basic, d+4 - basic, d+7 - basic, d+10 - basic, d+13 - basic, etc.)	Continous number
Time difference Relative Stance Phase	Time difference of the Relative Stance Phase between measurements after surgery and the basic measurement before surgery (d+1 - basic, d+4 - basic, d+7 - basic, d+10 - basic, d+13 - basic, etc.)	Continous number
Time difference Waage mean	Time difference of the Waage mean between measurements after surgery and the basic measurement before surgery (d+1 - basic, d+4 - basic, d+7 - basic, d+10 - basic, d+13 - basic, etc.)	Continous number
Time difference Waage Std	Time difference of the Waage Std between measurements after surgery and the basic measurement before surgery (d+1 - basic, d+4 - basic, d+7 - basic, d+10 - basic, d+13 - basic, etc.)	Continous number
	Weighing platform data	Continous number
	Pedometer data	Continous number
	Difference calculation	Continous number
abc	Values for the lame limb
abc	Not sure or not available data, maybe check it again.
