# Supplementary material for: Objective assessment of lameness in cattle after foot surgery
Source: PLoS One. 2018 Dec 28;13(12):e0209783. doi: 10.1371/journal.pone.0209783 (PMC6310356; doi:10.1371/journal.pone.0209783)
Supplement: S1 Table — Table of all animals and cases included in the study. (XLSX) [file pone.0209783.s003.xlsx]

## Sheet: Bern
Cow nr.	PID	FID	Name	Affected Limb	Area of the lameness	Unilateral	Short Anamnese	Diagnose (POLYPOINT; German)	Definitive Diagnose (Englisch)	Process (involved anatomical structures)	LOCATION GROUP	Foot surgery 1	Foot Surgery 2	SURGERY GROUP	Post-Operative Care (Antibiotics and Anti-Inflammatory Drugs)	Behandlungsjournal	Breed	Age (months)	Gender (f or m)	BCS	Weight (kg)	Lactation number	DIM	Milk yield (L)	Date of arrival	Date of departure	Period of stay at the clinic (days)	Destination after stay at the clinic	Amount of measurements
1	400092477	511104	Helfer, Werner und Ernst	HR	Claw	Yes	10.12. lahm. 11.12. gesehen von PTA; sehr lange Klauen, Doppelsohle, kompliziertes Klauengeschwür -> Knochen war freigelegt; hat Metacam und Procacillin erhalten, Klotz. Sa/So noch je 40ml Procacillin erhalten, kein Schmerzmittel mehr seit Freitag	Komplizierter Rusterholz'sches Sohlengeschwür und Doppelte Sohle	Sole ulcer (SU) and double sole (DS)	Pedal Bone (P3)	LOC2	Curettage (15.12.2015)		SURG1	Bei Knochenbeteiligung: Penicillin (30.000IE/kg i.v. TID) bis zur vollständigen überdeckung des Knochens mit Granulationsgewebe. Ketroprofen (3 mg/kg i.v. SID, Rifen) für 1-2 Tage; ggfs. Fortstzen der Therapie mit Ketoprofen per os (Dolovet). // L'ulcère de la sole a été assaini sur la table et l'os a été curreté. La vache a reçu de la pénicilline (30'000 IE/kg) pendant 10 jours ainsi que du kéto…	15.12.2015 bis 16.12.2015 Rifen 10% 1ml I.V. // 17.12.2015 bis 24.12.2015 Dolovet (1 Beutel a 15g P.O.) // 14.12.2015 bis 23.12.2015 Penicillin-Natrium 1 Mio I.V.	Holstein Friesian	110	f	3	666	7	217	30	2015-12-14	2015-12-30	17	Home	7
2	400092833	511577	Marro, Christian	HR	Claw	Yes	HR: Im Sommer lahm und vom PTA zweimal an den Klauen ausgeschnitten, etwas besser dann wieder schlechter, etwas ähnliches wie Zwischenklauenwarze durch PTA entfernt. Rezidiv, gemäss PTA untypischer Fall. Histo der Veränderung veranlassen. vor 2 Jahren neuer Laufstall, Kühe zugekauft, seither Probleme mit Mortellaro	Axial horn fissure, Hornspalt mit Hervorquellen von Lederhaut im Kronsaumbereich, Limax	Axial horn fissure (HFA) and interdigital hyperplasia (IH)	No deep structures involved	LOC1	Curettage (29.12.2015)		SURG1	Penicillin (30`000 IE/kg i.v. TID) für 5 Tage. Ketoprofen (3mg/kg i.v. SID, Rifen) für 1-2 Tage; ggfs. Fortsetzen der Therapie mit Ketoprofen per os (Dolovet). Verbandwechsel nach 48h; danach 2 x pro Woche.	29.12.2015 bis 29.12.2015 Rifen 10% 1ml I.V. // 30.12.2015 bis 01.01.2016 Dolovet (1 Beutel a 15g P.O.) // 29.12.2015 bis 03.01.2016 Penicillin-Natrium 1 Mio I.V.	Braunvieh	63	f	3,25	764	3	224	30	2015-12-28	2016-01-08	12	Home	5
3	400094452	513763	Kittel, Philippe	HL	Foot	Yes	Eringer Kuh (hochträchtig, hat am 23.02. 9 Monate). Schon im Januar lahm: eitrig hohle Wand HL lateral. Nichts spezielles gesehen aber trotzdem nicht besser mit Klotz. Jetzt RX --> unauffällig aber am Do festgestellt dass die Sehnenscheide entzündet ist (Punktat bei Herrn Steiner). Sehnenscheide HL medial ist septisch. Therapie mit Pen/Genta und Rifen. Kein Klotz möglich wegen eitrig hohle Wand. …	Septische (nekrotisierende) Tendovaginitis medial und lateral	Septic (necrotic) tendovaginitis of the medial and lateral common digital flexor tendon sheath	Digital flexor tendon sheath, deep digital flexor tendon and superficial digital flexor tendon are involved. The tendon sheath was most affected! ((Also irrigular aspects of pedal bone (P3), distal interphalangeal joint and sesamoid bone.))	LOC3	Curettage and partial resection superficial and deep digital flexor tendon (20.02.2016)		SURG2	Weiter mit Penicillin und NSAIA, Verbandswechsel je nach Blutung in 1-3 Tagen. Die Kuh wurde aufgrund der fehlenden Fortschritte, der schlechten Prognose und aus ethischen Gründe am 7.3. mit dem Einverständnis des Besitzers euthanasiert	Euthanasie	Eringer	99	f	abgemagert	676	5	126	Galt	2016-02-15	2016-03-07	22	Euthanasia	6
4	400095221	514811	Schertenleib, Paul	HL	Foot	Yes	von Freitag Morgen (vor 2 Wochen) auf Abend plötzlich akut lahm HL med -> Klauengeschwür ausgeschnitten, Eficur und Dolovet von Fr bis Mo vor einer Woche, mehrmals VBW und 3x ausgeschnitten, Klotz auf laterale Klaue (hat nichts gebracht, ist lahmer mit Klotz), laterale Klaue hat aber auf Zangenprobe nicht reagiert. letzter Mittwoch: sollte gut kommen. letzter Freitag: wieder stärker lahm. Läsion …	Im Zwischenklauenspalt am Übergang zur medialen Klaue ein Horndefekt, welcher nur einige Millimeter in die Tiefe reichte. Schlechte Wundheilung Klaue HL medial nach RSG. Die waren auch Beugesehnenscheiden geschwollen, die Sehenflüssigkeit war leicht entzündlich verändert.	Horn fissure (HF), Sole Ulcer (SU)	Inflammation of distal interphalangeal joint and digital flexor tendon sheath (not septic)… no deep structures involved	LOC1	Curettage (09.03.2016)		SURG1	Die Kuh hat Antibiotika (Penicillin) sowie Entzündungshemmer (Rifen, Dolovet) während 5 Tagen erhalten. Es wurde ein Klauenverband angelegt, welcher in regelmässigen Abständen gewechselt wurde. Ab dem 17.3. war die Wunde soweit abgeheilt, dass der Verband weggelassen werden konnte. Ab diesem Zeitpunkt wurde die Wunde zweimal täglich mit einem feinen Wasserstrahl gespült und zusätzlich einmal tägl…	09.03.2016 bis 09.03.2016 Rifen 10% 1ml I.V. // 10.03.2016 bis 12.03.2016 Dolovet (1 Beutel a 15g, P.O). // 08.03.2016 bis 12.03.2016 Pencillin-Natrium 1 Mio IV.	Holstein Friesian	73	f	2,75	722	4	190	25	2016-03-07	2016-03-24	18	Home	6
5	400098582	519274	Schuwey, Christian	VL	Foot	Yes	war auf Weide / Alp, Mi Morgen lgr lahm, zw. Klaue und Afterklauen VL Verletzung, abends geschwollen, 39.2°C, dolent; Verband mit Betadine, 3cm tief, Ceftiofur bis heute und Rifen, Do Dolovet, besser. heute VB weg.	Stichverletzung distal der lateralen Afterklaue, septische Tendovaginitis	Septic tendovaginitis of the common digital flexor tendon sheath	Inflammation of digital flexor tendon sheath	LOC3	Curettage (14.06.2016)		SURG1	Penicillin (30`000 IE/kg i.v. TID) bis zum Verschluss der Sehnenscheide. Ketoprofen (4-4.5 mg/kg) für 2 Tage. Erster Verbandwechsel nach 2-3 Tage und Entfernung der eingelegten Tupfer; danach Verbandwechsel nach Bedarf. // Der Schutzverband wurde 2 Mal wöchtentlich gewechselt. Die Kuh erhielt 3 Tage Gentamycin (6.6 mg/kg SID), 18 Tage Penicillin (30 000 IU/kg TID) und 8 Tage Ketoprofen (4.5 mg/kg…	10.06.2016 bis 10.06.2016 Rifen 10% 1ml I.V. // 11.06.2016 bis 17.06.2016 Dolovet (1 Beutel a 15g P.O.) // 10.06.2016 bis 30.06.2016 Degraspasmin 20ml I.M. (verhinderung Gebärmutterdrehung auf Tisch) // 10.06.2016 bis 12.06.2016 Pargenta 1ml I.V. // 10.06.2016 bis 27.06.2016 Penicillin-Natrium 1 Mio I.V.	Fleckvieh	59	f	3	678	3	228	25	2016-06-10	2016-07-02	23	Home	8
6	400098823	519593	Villard, Gabriel	HL	Claw	Yes	in Pension, seit ca 1.5 Wochen lahm, hatte RSG und Doppelsohle, wurde seither schlechter; hatte 2x Klauenpfleger. geht auf hartem Boden besser aus auf der Weide. Kein Block, keine Therapie (keine NSAID/AB).	Rusterholz'sches Sohlengeschwür axial laterale Klaue und Doppelsohle	Sole ulcer (SU) and double sole (DS)	No deep structures involved	LOC1	Curettage (17.06.2016)		SURG1	Le bandage a été changé le 20.6.2016 ou la blessure a déjà bien ameliorée. La vache a reçevu des ketoprofene (3mg/kg) pour 3 jours. Le proprietaire est informé qu'il peut enlever le bandage le 27.6.2016 et contrôlez l'amélioration de l'ulcère. Si necéssaire on doit mettre un noveau bandage. Il est informé qu'il doit vous téléphoner si nécessaire.	17.06.2016 bis 17.06.2016 Rifen 10% 1ml I.V. // 18.06.2016 bis 21.06.2016 Dolovet (1 Beutel a 15g P.O.) // 17.06.2016 bis 17.06.2016 Butox 1ml Topisch (Fliegenshutz).	Red Holstein	44	f	3	618	1	168	Galt	2016-06-17	2016-06-21	5	Home	4
7	400098875	519660	Renggli, Philip	VR	Claw	Yes	Besitzer am Freitag das Rind auf der Alp gesehen. Noch nicht stark lahm. Hat es mit nach Hause genommen. Schwellung zunehmend seit Samstag; Belastung seit gestern stark reduziert. Samstag und SonntagDolovet. Heute: Flunixin 15ml. Ansonsten keine Therapie.	Doppelte Sohle an der lateralen Klaue vorne rechts, Hautverletzungen im Ballenbereich und Zwischenklauenspalt an allen vier Gliedmassen	Double sole (DS)	No deep structures involved	LOC1	Curettage (20.06.2016)		SURG1	An beiden erwähnten Gliedmassen wurde ein Schutzverband angelegt, welcher regelmässig gewechselt wurde. Zur besseren Abschwellung des Fesselbereichs wurde zudem zweimal täglich Lehm aufgetragen. Am 28.6.2016 wurde der Schutzverband entfernt und die Klauen täglich zweimal mit dem gefächerten Wasserstrahl gekühlt. Nachbehandlung mit Na-Penicillin (30'000 IU/kg, TID, 9 Tage) und Ketoprofen (3mg/kg, …	20.06.2016 bis 21.06.2016 Rifen 10% 1ml I.V. // 22.06.2016 bis 29.06.2016 Dolovet (1 Beutel a 15g P.O.) // 20.06.2016 bis 28.06.2016 Penicillin Natrium 10 Mio I.V. // 20.06.2016 bis 20.06.2016 Butox 1ml Topisch (Fliegenshutz).	Holstein Friesian	19	f	2,5	415	?	heifer	?	2016-06-20	2016-06-30	11	Home	6
8	200036071	516731	Nutztierklinik, intern (Flurina)	HR	Claw	Yes		Eitrig hohle Wand von der abaxialen Wand im Ballenbereich der lateralen Klaue bis zum Kronsaum reichend.	White line abscess (WLA)	No deep structures involved	LOC1	Curettage (06.07.2016)		SURG1	Intern, NTK	Intern, NTK	Fleckvieh	87	f	?	?	?	47	?	2016-04-18	2016-10-20	?	Intern, NTK	17
9	400099506	520541	Nanzer, Xaver	HR	Foot	Yes	29.6. hgr lahm auf der Alp, 2x Rifen an diesem Tag und am nächsten, darauf keine NSAID mehr, Boxenruhe. Nie besser, auch unter NSAID nicht. VDX sept. Arthritis.	Septische Tendovaginitis hinten rechts medial, aseptische Tendovaginitis hinten rechts lateral, Tendosynovitis der medialen Beugesehnenscheide	Septic tendovaginitis of the medial common digital flexor tendon sheath and an aseptic tendovaginitis lateral common digital flexor tendon sheath. There is also a tendosynovitis of the medial common digital flexor tendon sheath.	Digital flexor tendon sheath, superficial digital flexor tendon and deep digital flexor tendon are involved. Also the metatarsus and proximal phalanx (P1) showed mild quite solid periosteal new bone formation.	LOC3	Curettage and partial resection superficial and deep flexor tendon (11.07.2016)		SURG2	Penicillin (30`000 IE/kg i.v. TID) für mind. 7 Tage. Ketoprofen (3mg/kg i.v. SID, Rifen) für 1-2 Tage; ggfs. Fortsetzen der Therapie mit Ketoprofen per os (Dolovet). Verbandwechsel alle 2-3 Tage; Entfernung des Drains ggf beim 2. VBW. // Die Kuh wurde mit Penicillin (30'000 IE/kg, 14 Tage), Ketoprofen (zuerst 3mg/kg iv und dann 4mg/kg per os, 10 Tage) behandelt. Nach der Operation wurde die Kuh m…	11.07.2016 bis 11.07.2016 Xylazin 1ml I.V. (Sedation) // 11.07.2016 bis 11.07.2016 Antisedan 1ml I.M. (Aufwachphase) // 08.07.2016 bis 11.07.2016 Rifen 10% 1ml I.V. // 12.07.2016 bis 21.07.2016 Dolovet (1 Beutel a 15g P.O.) // 08.07.2016 bis 24.07.2016 Penicillin Natrium 10 Mio I.V.	Eringer	55	f	gut	581	1	233	Galt	2016-07-07	2016-07-29	23	Home	7
10	400076161	521369	Cachemaille, Jean François	VR	Foot	Yes	Rind Klauenproblem (als Kalb wegen Frühgeburt / Hypogammaglobulinämie an Klinik). Hatte Panaritium auf der Alp, 2x behandelt mit Pen/Tetrazyklin, nicht besser. PTA im Klauenstand: Abszess, doppelte Sohle, eitrig hohle Wand-> alles weggeschnitten, 1 Woche gut, dann viel Granulationsgewebe, zurückgeschnitten, besser, jetzt wieder schlechter. zuletzt Cobactan bis letzten Samstag 25ml /Tag, 2 Flasche…	Septische osteitis medialen distale Phalanx, Defect der Weißen Linie, Störung der Heilung nach ein Sohlenabszess	Septic osteitis of the distal phalanx (P3) and white line fissure (WLF)	Pedal bone (P3) involved (suspicion of septic osteitis of medial distal phalanx). No joints involved (no arthritis) and there is also no clear involvement of the distal interphalangeal joint.	LOC1	Curettage (27.07.2016)		SURG1	Traitement: pénicilline (30'000 IE/kg lors de l'opération), kétoprofène (3mg/kg i.v. puis 4mg/kg per os, 4 jours).	26.07.2016 bis 27.07.2016 Rifen 10% 1ml I.V. // 28.07.2016 bis 28.07.2016 Dolovet (1 Beutel a 15g P.O.) // 26.07.2016 bis 26.07.2016 Penicillin Natrium 1 Mio I.V. // 26.07.2016 bis 26.07.2016 Degraspasmin 1ml I.V. // 25.07.2016 bis 25.07.2016 Butox 1ml Topisch.	Holstein Friesian	25	f	2,75	582	?	heifer	Galt	2016-07-25	2016-08-13	20	Home	8
11	400089322	522035	Fardel, Philippe	VL	Claw	Yes	Akut auftretende hochgradige LH VL seit einigen Tagen, reduzierte Fresslust, Glutaltest 4 bis 5 Minuten, Phlegmone VL im Klauenbereich, Etwas Eiter im Zwischenklauenspalt. Mit Procacillin und Rifen behandelt. Nach Klotz wurde es noch schlimmer. Abklärung, das wichtigste ist das Kalb, nicht die Kuh. Kuh kalbert in 1.5 Monaten. Laut Besitzer hat der PTA vor 2 Tagen gesagt, dass das Kalb noch lebt.	Eiterig Hohle Wand abaxial bis Mitte Klauenhöhe, Doppelsohle, Defect der Weißen Linie, Panaritium	White line abscess (WLA),white line fissure (WLF), double sole (DS) and interdigital phlegnom (IP).	No deep structures involved	LOC1	Curettage (11.08.2016)		SURG1	La vache a été traite avec de la pénicilline (30'000 IU/kg i.v.) pour dix jours contre le foyer infectieux. Elle a aussi reçu de ketoprofen (4mg/kg p.o.) pendant 7 jours. L'onglon médial a été assaini sur la table d'opération sous anesthésie locale (Lidocaïne). Une talonnette a été mise en place sous l'onglon sain et un bandage a été réalisé. Le dernier changement du bandage a été fait le 18.08.1…	12.08.2016 bis 15.08.2016 Omasin P.O. // 12.08.2016 bis 18.08.2016 Dolovet (1 Beutel a 15g P.O.) // 09.08.2016 bis 18.08.2016 Penicillin Natrium 1 Mio I.V. // 09.08.2016 bis 09.08.2016 Butox 1ml Topisch	Eringer	118	f	gut	732	6	258	Galt	2016-08-09	2016-08-19	11	Home	4
12	400103322	525577	Rohrbach, Fritz	VL	Foot	Yes	Kuh hat Lahmheit. Von Besi vorbehandelt wegen RSG VL an der medialen Klaue vor 1 Woche. Anfangs ohne Klotz, Belastung hat sich nie verbessert. PTA Do 27.10: Geschwür sieht nicht schlecht aus, aber schlechtere Belastung, geschwollen gegen den Ballen, Rotation dolent; heute auch mit Klotz nicht besser. Heute Morgen das letzte Mal Rifen, hat nie AB erhalten.	Septische Klauengelenksarthritis mit Osteitis des Klauenbeins	Septic arthritis of the distal interphalangeal joint (DIJ) with osteitis of the distal phalanx (P3) and a sole ulcer (SU)	Pedal bone (P3), sesamoid bone, distal interphalangeal joint	LOC4	Curettage and total resection sesamoid bone (01.11.2016)		SURG3	Penicillin (30`000 IE/kg i.v. TID) für 10 Tage. Ketoprofen (3mg/kg i.v. SID, Rifen) für 1-2 Tage; ggfs. Fortsetzen der Therapie mit Ketoprofen per os (Dolovet). Verbandwechsel alle 2-3 Tage; Entfernung der eingelegten Tupfer beim ersten Verbandwechsel. // Penicillin (30`000IE/kg i.v., TID) während 14 Tagen, Ketoprofen (3mg/kg i.v., anschliessend 4mg/kg p.o.) während 10 Tagen.	31.10.2016 bis 31.10.2016 Xylazin 1ml I.V. (Sedation) // 31.10.2016 bis 31.10.2016 Rifen 10% 1ml I.V. // 01.11.2016 bis 10.11.2016 Dolovet (1 Beutel a 15g P.O.) // 28.10.2016 bis 10.11.2016 Penicillin Natrium 1 Mio I.V. // 28.10.2016 bis 28.10.2016 Multifor-Fly 1ml Topisch	Fleckvieh	82	f	2,75	657	5	93	25	2016-10-28	2016-11-22	26	Home	8
13	400107592	531293	Oberli, Hans	HR	Claw	Yes	Stierig vor 14 Tagen, gestürzt über Bügel vermutlich. Mit Dolovet läuft sie einigermassen gut, wenn nicht lahm. Heute: 39.2 HR Knacken über Hüftgelenk, keine FK von rektal gespürt. Schwellung am Trochanter Major zurückgegangen (Dolovet und grüne Salbe). Heute morgen Dolovet.	Hornriss und eitrig-hohle Wand mit Knochenbeteiligung an der mediale Klaue (Klauenbeinfragment dorsal der medialen klaue hinten rechts).	Horn fissure (HF) and white line abscess (WLA) with bone involvement (a fragment of the distal phalanx (P3) visible)	Pedal bone (P3)	LOC2	Curettage (06.03.2017)		SURG1	Bei Knochenbeteiligung: Oxytetracyclin (5mg/kg i.v. BID) für 5 Tage Ketoprofen (3mg/kg i.v. SID, Rifen) für 1-2 Tage; ggfs. Fortsetzen der Therapie mit Ketoprofen per os (Dolovet). Verbandwechsel alle 2-3 Tage. // Das Rind erhielt Oxytetracyclin (10mg/kg i.v.) für 5 Tage und Ketoprofen (initial 3mg/kg i.v. danach 4mg/kg p.o.) für 5 Tage.	06.03.2017 bis 06.03.2017 Rifen 10% 1 ml I.V. // 07.03.2017 bis 10.03.2017 Dolovet (1 Beutel a 15g I.V.) // 06.03.2017 bis 10.03.2017 Engemycin 10% 1ml I.V.	Simmental	13	f	mässig bis gut	348	?	heifer	?	2017-03-03	2017-03-13	11	Home	4
15	400108812	532955	Waeber, Daniel und Gilbert	HR	Claw	Yes	Seit Januar Geschwulst HR laterale Klaue, immer mit Sekretion. Anfangs März ausgeschnitten, Knochensequester entfernt. 10 Tage Dolovet und Procacillin. zuerst gute Abheilung, dann wieder Sekretion, Geschwulst wächst weiter. Talonette, hilft abe rnicht viel.	Klauenläsion medial mit Knochenbeteiligung	Sole Ulcer (SU) on the medial claw with involvement of the distal phalanx (P3)	Pedal bone (P3)	LOC2	Curettage (07.04.2017)		SURG1	Engemycin 10,g/kg für 5 Tage BID Ketoprofen (3mg/kg i.v. SID, Rifen) für 1-2 Tage; ggfs. Fortsetzen der Therapie mit Ketoprofen per os (Dolovet). Verbandwechsel alle 2-3 Tage. // Nachbehandlung: Oxytetrazyklin (5mg/kg i.v., BID) während 5 Tagen, Ketoprofen (3mg/kg i.v., anschliessend 4mg/kg p.o.) während 4 Tagen. Am 10.4. und 11.4. wurde ein Verbandswechsel durchgeführt, der Knochen war schon am …	07.04.2017 bis 07.04.2017 Rifen 10% 1ml I.V. // 09.04.2017 Glucose Lösung 40% 1L I.V. // 07.04.2017 bis 11.04.2017 Engemycin 10% I.V.	Red Holstein	74	f	2,75	650	3	198	25	2017-04-06	2017-04-11	6	Home	3
16	400111272	536379	Anstalten, Witzwil	HR	Foot	Yes	Rind HR innen Abszess, jetzt mit Gelenksbeteiligung. Mit Klotz kaum Besserung. Vor 2 Tagen Cortison intraartikulär, 3 Tage mit Pargenta, Penicillin und Rifen behandelt (bis heute morgen).	Septische Arthritis Klauengelenk, Sohlengeschwür an der axialen Wand und Abszess im Kronsaumbereich an der medialen Klaue	Septic arthritis of the distal interphalangeal joint (DIJ), sole ulcer (SU) and abscess	Pedal bone (P3), middle phalanx (P2) and distal interphalangeal joint	1. LOC4 and 2. LOC4	Partial resection of the distal interphalangeal joint (26.06.2017)	Digit amputation (through distal aspect of proximal phalanx; P1) (Klauenamputation nach Pfeiffer; Zehenamputation; mediale Zehe HR halboffen amputiert; 19.07.2017)	1. SURG2 and 2. SURG4	OP1 Bei Knochenbeteiligung: Penicillin (30`000 IE/kg i.v. TID) bis zur vollständigen Überdeckung des Knochens mit Granulationsgewebe. Ketoprofen (3mg/kg i.v. SID, Rifen) für 1-2 Tage; ggfs. Fortsetzen der Therapie mit Ketoprofen per os (Dolovet). Verbandwechsel alle 2-3 Tage. // OP2 Oxytetrazyklin (10 mg/kg) für 5 Tage. Ketoprofen (3mg/kg i.v. SID, Rifen) für 1-2 Tage; ggfs. Fortsetzen der Therap…	24.06.2017 bis 23.07.2017 Engemycin 10% 1ml I.V. // 26.06.2017 bis 03.08.2017 Penicillin Natrium 1 Mio I.V. // 03.08.2017 bis 03.08.2017 Procacillin I.M. // 26.06.2017 bis 01.08.2017 Rifen 10% 1ml I.V. // 27.06.2017 bis 23.07.2017 Dolovet (1 Beutel a 15g P.O.) // 26.06.2017 bis 28.06.2017 Pargenta 1ml I.V.	Fleckvieh	9	f	gut	262	0	heifer	?	2017-06-22	2017-08-18	58	Home	18
17	400111599	536854	Rothen, Stefan	HL	Claw	Yes	2d pp Bein engezogen, obB in Kauenstand. 2-3d gut gelaufen. wieder schlechter, Sohlenproblem in Klauenstand festgestellt, ausgeschitten ohne Blut. keine Besserung. PTA am Mittwoch ausgeschnitten + Klotz medial. VBW gestern und war geschwollen. Vorbehandlung: 27.06 - 04.07: Dolovet, 30.06: Engemicin, Dex, Minalgin, 02.07: Engemicin, Dex.	Klauenbeinosteitis medial, Sohlengeschwür lateral	Osteitis of the medial distal phalanx (P3) and sole ulcer (SU) lateral	Pedal bone (P3)	LOC2	Partial resection of the toe tip (06.07.2017)		SURG2	Bei Knochenbeteiligung: Penicillin (30`000 IE/kg i.v. TID) bis zur vollständigen Überdeckung des Knochens mit Granulationsgewebe. Ketoprofen (3mg/kg i.v. SID, Rifen) für 1-2 Tage; ggfs. Fortsetzen der Therapie mit Ketoprofen per os (Dolovet). Verbandwechsel alle 2-3 Tage. // Die Kuh bekam nach der Operation einen Spezialklotz (ohne Auflage im Bereich des Sohlengschwürs) auf die Aussenklaue, sie w…	06.07.2017 bis 07.07.2017 Rifen 10% 1ml I.V. // 08.07.2017 bis 20.07.2017 Dolovet (1 Beutel a 15g P.O.) // 06.07.2017 bis 10.07.2017 Engemycin 10% 1ml I.V. // 12.07.2017 bis 12.07.2017 Enzaprost 1ml I.M. // 18.07.2017 bis 20.07.2017 Propylenglycol 1L P.O.	Holstein Friesian	68	f	2,75	630	4	16	40	2017-07-04	2017-07-22	19	Home	7
19	400113651	539777	Buri, Andrea	HR	Claw	Yes	Kuh mit Zwischenklauenwarze, ist immer wieder ein Problem; Fuss etwas geschwollen, belastet mittlerweile mehr auf Ballen als auf der Spitze. Warze recht gross, steht oberhalb ZKS hervor, nicht infiziert. 5.9. mit HDR gewaschen, danach etwas geblutet. nur 1 Glm betroffen. gefastet seit gestern Abend. soll für 1 VBW hier bleiben. Info an Besi über Rezidivgefahr.	Symmetrische Limax	Symmetric interdigital hyperplasia (IH)	No deep structures involved	LOC1	Curettage (06.09.2017)		SURG1	Ketoprofen (3mg/kg i.v. SID, Rifen) für 1-2 Tage; ggfs. Fortsetzen der Therapie mit Ketoprofen per os (Dolovet). Verbandwechsel alle 2-3 Tage, erster VBW evt bereits morgen oder sonst übermorgen	06.06.2017 bis 06.06.2017 Rifen 10% 1ml I.V. // 07.09.2017 bis 13.09.2017 Dolovet (1 Beutel a 15g P.O.) // 06.09.2017 bis 08.09.2017 Degraspasmin 1ml I.V.	Fleckvieh	73	f	3,25	749	4	233	15	2017-09-06	2017-09-13	8	Home	4
20	400114480	540908	Stettler, Hansueli	HL	Foot	Yes	Seit 14 Tagen lahm, vor 3 Wochen Klauenpflege, 3 tage später angefangen. Klauenpflege iO. Tx. Procacillin. Mo: Schwellung unter Afterklauen - dolent, Bänder. > Mi: NSAID + Blutegel : nicht besser	Klauen: Eitrige Ulzeration im Zwischenklauenspalt, Weißen Linie Defekt, Doppelte Sohle medial. Fesselgelenk: septische (eitrig-fibrinöse) Arthritis des Fesselgelenks, fokale subchondrale eitrige Osteomyelitis medialen Fesselbein, diffuse eitrige Periarthritis.	Ulceration in the interdigital skin, white line fissure (WLF), double sole (DS), septic fibrinous arthritis of the metatarsophalangeal joint (MTJ) and focal subchondral osteomyelitis of the proximal phalanx (P1)	Proximal phalanx (P1), middle phalanx (P2), Pedal bone (P3), metatarsophalangeal joint, proximal interphalangeal joint, distal interphalangeal joint and sesamoid bone	1. LOC4 and 2. LOC4	Curettage (02.10.2017)	Lavage of the distal interphalangeal joint (17.10.2017)	1. SURG1 and 2. SURG1	OP1: Oxytetrazyklin (10 mg/kg) für min. 5 Tage, je nach Heilungsverlauf auch länger. Ketoprofen (3mg/kg i.v. SID, Rifen) für 1-2 Tage; ggfs. Fortsetzen der Therapie mit Ketoprofen per os (Dolovet). Verbandwechsel morgen, ggf. mit Erhöhung des bereits vorhandenen Klotzes und spülen der Abszesshöhle mit verdünntem Chlorhexidin, anschliessend Verbandswechsel 2x wöchentlich. // OP2: Penicillin (30`00…	Euthanasie	Fleckvieh	58	f	3	630	3	343	Galt	2017-09-29	2017-10-29	31	Euthanasia	10
22	400115458	542247	Tornare, Nicolas	VL	Foot	Yes	Wertvolle Kuh, hat schon 3 Ausstellungen gewonnen Ak gut gegangen, aut Beh.Journal noch festgelegen. Chronische LH VL. 3.10.: RSG, ausgeschnitten, engemycin, Flunixin, Klötzli; danach Schwellung bis Metacarpus 16.10. nicht besser; Schnitt in Fesselbeuge, ganz in der medianen, da ist Eiter ausgeflossen; AngussVB; unklar, ob Sehnenscheiden mitbetroffen, Rifen, Engemycin; 16.10.-18.10. Cobiotic, je …	Sohlenläsion im Bereich der Klauenspitze lateral, Doppelsohle lateral, Abszessbildung palmar lateral, (osteitis lateral margo solearis P3)	Osteitis of the distal phalanx (P3), lesion on the sole in the area of the toe tip, double sole (DS) and an abscess	Pedal bone (P3)	1. LOC2 and 2. LOC2	Curettage (30.10.2017)	Curettage (08.11.2017)	1. SURG1 and 2. SURG1	Es wurden zweimal wöchtentlich Verbandswechsel durchgeführt. Die Kuh wurde behandelt mit Oxytetrazyklin (10 mg/kg) für 14 Tage und Ketoprofen (3mg/kg) für 8 Tage. Aufgrund ihrer hohen Milchleistung und leichtgradiger Ketose wurde der Kuh zeitweise Glucose via Venenkatheter, sowie Propylenglykol per os verabreicht.	08.11.2017 bis 08.11.2017 Rifen 10% 1ml I.V. // 31.10.2017 bis 11.11.2017 Dolovet (1 Beutel a 15g P.O.) // 27.10.2017 bis 09.11.2017 Engemycin 10% 1ml I.V. // 28.10.2017 bis 02.11.2017 Glucose 40% 1L I.V. // 30.10.2017 bis 08.11.2017 Glucose 20% 500ml I.V.	Holstein Friesian	59	f	3	716	3	23	50	2017-10-27	2017-11-16	21	Home	8
23	400116734	543879	Haldimann, Ulrich	HL	Claw	Yes	Seit drei Wochen HL lahm, zu Beginn nicht schlimm und abwechselnd mal besser mal schlechter. Vor zwei Wochen dann sehr starke Lahmheit, Bein nur noch wenig belastet. Tx durch PTA mit Procacillin und Dolovet. Dann während Tx besser aber nacher wieder schlechter, eher schlechter als vor der Therapie.	Septische Osteitis des Klauenbeins der medialen Klaue, Klauenspitzenekrose	Septic osteitis of the distal phalanx (P3) and toe necrosis (TN)	Pedal bone (P3)	LOC2	Curettage and Partial resection toe tip (30.11.2017)		SURG2	Bei Knochenbeteiligung: Engemycin ( 10mg/kg, i.v. BID) bis zur vollständigen Überdeckung des Knochens mit Granulationsgewebe. Ketoprofen (3mg/kg i.v. SID, Rifen) für 1-2 Tage; ggfs. Fortsetzen der Therapie mit Ketoprofen per os (Dolovet). Verbandwechsel alle 2-3 Tage. // Die Kuh erhielt an der Klinik Oxytetrazyklin (10mg/kg, i.v. BID) für 8 Tage und Ketoprofen (3mg/kg, SID) für 10 Tage. Intramamm…	30.11.2017 bis 01.12.2017 Rifen 10% 1ml I.V. // 02.12.2017 bis 09.12.2017 Dolovet (1 Beutel a 15g P.O.) // 30.11.2017 bis 30.11.2017 Xylazin 1ml I.V. (Sedation) // 30.11.2017 bis 08.12.2017 Engemycin 10% 1 ml I.V. // 05.12.2017 bis 06.12.2017 Monocillin 1 Injektor I.Mamm.	Holstein Friesian	51	f	2,75	640	3	80	36	2017-11-28	2017-12-11	14	Home	5
24	400117848	545397	Mottier	HL	Foot	Yes	Abszess im Zwischenklauenspalt HL vor 4 Tagen aufgegangen, PTA nicht gesehen, hatte keine Zeit zum vorbeigehen. 20.12. Klauenpflege, da alles ok 24.12. Pararitium, nicht besser mit Penicillin, Pen bis am Sonntag.	Läsion in Zwischenklauenspalt (Eitrige Wunde mit viel nekrotischem Material im Zwischenklauenspalt dorsal. Sieht aus wie eine infizierte, aufgeplatzte Limax, Gewebewulst im Zwischenklauenspalt noch vorhanden). Lésion interdigitale avec implication de l'os du onglon lateral et l'articulation distale. Bisschen osteolyse distal phalanx und entzundung (osteoarthritis) von das Fesselgelenk	Lesion in the interdigital skin with interdigital hyperplasia (IH). Also osteoarthritis of the distal interphalangeal joint (DIJ) and osteolitic changes in the distal phalanx (P3)	Pedal bone (P3) and distal interphalangeal joint (minimal osteoarthritis)	1. LOC2 and 2. LOC4	Curettage (04.01.2018)	Curettage and partial resection of the distal interphalangeal joint (12.01.2018)	1. SURG1 and 2. SURG2	Bei Knochenbeteiligung: Penicillin (30`000 IE/kg i.v. TID) bis zur vollständigen Überdeckung des Knochens mit Granulationsgewebe. Ketoprofen (3mg/kg i.v. SID, Rifen) für 1-2 Tage; ggfs. Fortsetzen der Therapie mit Ketoprofen per os (Dolovet). Verbandwechsel alle 2-3 Tage. // Suite du traitement avec de la pénicilline (30'000IE/kg i.v. TID) durant 16 jours et ainsi que du kétoprofène (3mg/kg po, S…	04.01.2018 bis 12.01.2018 Rifen 10% 1ml I.V. // 05.01.2018 bis 23.01.2018 Dolovet (1 Beutel a 15g P.O.) // 04.01.2018 bis 04.01.2018 Selen-E S.C. // 04.01.2018 bis 04.01.2018 Xylazin I.V. (Sedation) // 14.01.2018 bis 16.01.2018 Propylenglycol 1L P.O.	Holstein Friesian	36	f	2.5		2	21	35	2018-01-03	2018-01-29	29	Home	6
25	400118852	546740	Schneiter	HL	Claw	Yes	Lahmheit hinten links, vor 1 Monat Klauenpflege, nichts gefunden. 29.1. mit Klauenspezialisten angeschaut (Klauner?) Auch nichts, Klotz auf medialer Seite nur kurz besser. Kuh keine THX, Keine Fristen. Praktisch auf 3 Beinen. Zangenprobe negativ.	Ostéomyélite de la phalange P3 de l'onglon interne arrière gauche.	Osteitis of the distal phalanx (P3)	Pedal bone (P3)	LOC2	Curettage (02.02.2018)		SURG1	Bei Knochenbeteiligung: Engemycin (10mg/kg i.v. BID) bis zur vollständigen Überdeckung des Knochens mit Granulationsgewebe (7d). Ketoprofen (3mg/kg i.v. SID, Rifen) für 1-2 Tage; ggfs. Fortsetzen der Therapie mit Ketoprofen per os (Dolovet). Verbandwechsel alle 2-3 Tage.		Fleckvieh	17	f		578	3	31	18	2018-01-31	2018-03-13	41	Home
26	400119657	547848	Guignard	HL	Claw	Yes	Lahmheit HL, seit 2-3 Wochen, wird eher schlechter, Di 20.2., keine genaue DX. Heute unter Sedation Ballenabszess ausgeschnitten, Ganze Klaue abgedeckt, kann zuhause nicht pflegen.	Abscès au niveau des glômes jusq' a la semelle (arrière à gauche, onglon intern).	Bale abscess and osteitis of the distal phalanx (P3)	Pedal bone (P3)	LOC2	Curettage(26.02.2018)		SURG1	Bei Knochenbeteiligung: Penicillin (30`000 IE/kg i.v. TID) bis zur vollständigen Überdeckung des Knochens mit Granulationsgewebe. Ketoprofen (3mg/kg i.v. SID, Rifen) für 1-2 Tage; ggfs. Fortsetzen der Therapie mit Ketoprofen per os (Dolovet). Verbandwechsel alle 2-3 Tage.		Montbéliard	7	f		235		heifer		2018-02-23	2018-04-06	42	Home

## Sheet: Wien
Cow nr.	LP Nummer an Klinik	Ohrmarken nummer	Affected Limb	Area of the lameness	Unilateral	Diagnose (German)	Definitive Diagnose (Englisch)	Process (involved anatomical structures)	LOCATION GROUP	Foot surgery	SURGERY GROUP	Breed	Age (months)	Gender (f or m)	BCS	Weight (kg)	DIM	Milk yield (L)	Date of arrival	Date of departure	Period of stay at the clinic (days)	Destination after stay at the clinic	Amount of measurements
30	76-17	AT 643819222	VL	Foot	Yes	Eitrige Arthritis Klauengelenk medial, Schnittwunde medial über gesamte Krone, Septische serofibrinöse Tendovaginitis Fesselbeugesehnescheide medial und lateral	Arthritis of the medial distal interphalangeal joint (DIJ), septic sero-fibrinous tendovaginitis of the medial and lateral common digital flexor tendon sheath	Medial and lateral digital flexor tendon sheath, superficial digital flexor tendon, deep digital flexor tendon, septic arthritis distal interphalangeal joint	LOC4	Amputation medial digit (disarticulation in proximal interphalangeal joint), Opening of medial flexor tendon sheath and resection of both flexor tendons, openeing of lat flexor tendon sheath an flushing of tendon sheath	SURG4	Fleckvieh	41	f	n	585	245	9,1	2017-02-06	2017-02-24	19	Home	6
31	136-17	AT 794686222	HR	Claw	Yes	Eitriger weiße Linie Defekt hinten rechts an Außenklaue axial mit hypergranulation im Bereich der freigelegten proximale axialen Hornwand, axiale Hornwand bis zur Sohle runter lose.	White line fissure (WLF) and claw wall problems	No deep structures involved	LOC1	Curettage (Debridement)	SURG1	Fleckvieh	32	f	n	655	58	12	2017-03-01	2017-03-03	3	Home	2
32	178-17	AT 55782762	HL	Foot	Yes	Infiziert Schnittwunde interdigital mit eitriger Arthrtitis Klauengelenk lateral, osteomyelitis und fibrinös-eitriger Tendovaginitis lateral. (Auch durchtrennung axiales Kollateralband)	Arthritis of the lateral distal interphalangeal joint (DIJ), osteomyelitis of the distal phalanx (P3) and fibrinous tendovaginitis of the lateral common digital flexor tendon sheath	Distal interphalangeal joint, pedal bone (P3), lateral digital flexor tendon sheath, superficial and deep flexor tendon, (axial collateral ligament)	LOC4	Amputation lateral digit (disarticulation in proximal interphalangal joint), Resection superficial and deep digital flexor tendons of the lat digitital flexor tendon sheath	SURG4	Holstein Friesian	34	f	n	725	136	8,3	2017-03-21	2017-04-04	15	Home	6
33	193-17	AT 854626291	HR	Foot	Yes	Sohlengeschwür lateral mit Nekrose tiefe Beugesehne, Nekrose Sesambein und Nekrose tub. Flexorium. Septischer gelenkentzündung Klauengelenk, Fibrinös-eiteriger Entzündung der Fesselbeugesehnescheide lateral	Sole ulcer (SU) with necrose of the deep digital flexor tendon sheath, the sesamoid bone and the Tub. Flexorium. Also septic arthritis of the distal interphalangeal joint (DIJ) and fibrinous tendovaginitis of the common digital flexor tendon sheath.	Lateral digital flexor tendon sheath, distal interphalangeal joint, sesamoid bone, deep digital flexor tendon, superficial digital flexor tendon, tub. Flexorium	LOC4	Curretage, Amputation lateral digit (through middle phalanx; P2), Resection superficial and deep digital flexor tendon of the lateral digit.	SURG4	Fleckvieh	51	f	n	595	210	13,6	2017-03-29	2017-04-08	11	Home	3
34	295-17	AT 782041918	VL	Foot	Yes	Medial ein alte eitrige Wunde unmittelbar proximal medial Afterklaue, eitrig-fibrinöse Entzündung der Fesselbeugesehnenscheide medial, seröse septische Entzündung der Fesselbeugesehnenscheide lateral. Subchondrale Osteolyse an beide mediale proximale Sesambeines	Fibrinous tendovaginitis of the common digital flexor tendon sheath and subchondral osteolyse of the medial proximal sesamoid bones	Medial and lateral digital flexor tendon sheath, superficial digital flexor tendon, deep digital flexor tendon, (proximal sesamoid bone of medial aspect)	LOC3	Resection superficial and deep digital flexor tendon of the medial digit, opening of flexor tendon sheath of lateral digit and flushing	SURG2	Fleckvieh	84	f	n	610	145	8,5	2017-05-23	??	…	Home	5
36	385-17	AT 773418929	HR	Foot	Yes	Medial Eitrig-nekrotisierende Arthritis Klauengelenk, osteolyse am Klauenbein und 2/3 des Kronbeines, sero-fibrinöse Tendovaginitis medial (nach Stichwunde interdigital)	Necrotic arthritis of the medial distal interphalangeal joint (DIJ), osteolyse of the distal (P3) and middle phalanx (P2) and sero-fibrinous tendovaginitis of the medial common digital flexor tendon sheath.	Distal interphalangeal joint, pedal bone (P3), middle phalanx (P2), superficial digital flexor tendon, deep digital flexor tendon, medial digital flexor tendon sheath	LOC4	Amputation medial digit (disarticulation in proximal interphalangeal joint), Resection digital flexor tendons of the medial digit	SURG4	Pustertaler Sprinze Stier	13	m	n	565	n	Stier	2017-07-11	2017-07-21	11	Home	4
37	402-17	AT 260937138	VL	Foot	Yes	Medial Eitrige Arthritis Klauengelenk, seröse Arthritis Krongelenk, sero-fibrinöse Tendovaginitis (nach alter wunde am ballen medial)	Arthritis of the distal interphalangeal joint (DIJ), serous arthritis of the proximal interphalangeal joint (PIJ) and sero-fibrinous tendovaginitis of the common digital flexor tendon sheath.	Distal interphalangeal joint, proximal interphalangeal joint, medial digital flexor tendon sheath, deep digital flexor tendon, superficial digital flexor tendon	LOC4	Amputation medial digit (in distal aspect of proximal phalanx; P1), opening of digital flexor tendon sheath and lavage, no resection of tendons!	SURG4	Fleckvieh	7	m	n	430	n	Stier	2017-07-19	2017-07-28	10	Home	5
38	423-17	AT 295921714	HL	Foot	Yes	Lateral dermatitis digitalis assoziierte Weißen Linie Defekt mit Nekrose Sesambein und teilweiser Nekrose Tub. Flexorium	Digital dermatitis (DD) associated white line fissure (WLF) with necrotic sesamoid bone and Tub. Flexorium. Also serous arthritis of the distal interphalangeal joint (DIJ).	Sesamoid Bone, Tub. Flexorium, Distal Interphalangeal Joint (serous arthritis), Deep digital flexor tendon at its insertion site	LOC4	Resection WLD, Total resection lateral Sesamoid Bone, Partial resection Tub. Flexorium, partial resection of the distal 3 cm of deep digital flexor tendon	SURG3	Kreuzung Fleckvieh und Limousin	127	f	n	605	110	7,8	2017-07-31	2017-08-13	14	Home	6
39	428-17	AT 560076328	HL	Foot	Yes	Medial septische fibrinöse Tendovaginitis. Dünne Sohlen an allen Klauen.	Septic fibrinous tendovaginitis of the common digital flexor tendon sheaht and thin sole (TS).	Superficial digital flexor tendon, deep digital flexor tendon, medial digital flexor tendon sheath	LOC3	Opening of flexor tendon sheath and Resection superficial and deep digital flexor tendon	SURG2	Fleckvieh	127	s	n	640	14	6,3	2017-08-01	2017-08-10	10	Home	4
40	466-17	AT 122068722	HR	Foot	Yes	Medial Weißen Linie Defekt mit Nekrose tiefe Beugesehnen am Ansatz, Nekrose Sesambein, Nekrose Tub. Flexorium, septische seröser Arthritis Klauengelenk und eitrige Tendovaginitis	White line fissure (WLF) with necrotic deep digital flexor tendon, sesamoid bone and tub. Flexorium. Also septic serous arthritis of the distal interphalangeal joint (DIJ) and tendovaginitis of the common digital flexor tendon sheath.	Sesamoid bone, superficial digital flexor tendon, deep digital flexor tendon, medial digital flexor tendon sheath, distal interphalangeal joint, tub. Flexorium	LOC4	Resection WLD, Total resection lateral Sesamoid Bone, Partial resection Tub. Flexorium, Resection superficial and deep digital flexor tendon of med flexor tendon sheath	SURG3	Holstein Friesian	57	f	n	625	Trocken	Trocken	2017-08-18	2017-09-06	20	Home	5
41	511-17	AT 786519618	HR	Foot	Yes	Septische Arthritis lateral Klauengelenk (ausgehend von komplizierte WLD), Ballenphlegmone, Hypertrophie, Kronphlegmone, Kippklaue, Nekrose tiefe Beugesehnen, Tub. Flexorium und Klauensesambein	Septic arthritis of the lateral distal interphalangeal joint (DIJ), white line fissure (WLF), bulb phlegmon, coronet phlegmon, necrotic deep digital flexor tendon, tuberculum flexorium and sesamoid bone, …	Distal interphalangeal joint, sesamoid bone, tub. flexorium, deep digital flexor tendon, digital flexor tendon sheath	LOC4	Amputation lateral digit (through middle phalanx; P2)	SURG4	Fleckvieh	80	f	n	615	155	16,3	2017-09-13	2017-09-30	18	Home	5
42	546-17	AT 055048829	HR	Foot	Yes	Septische Arthritis lateral Klauengelenk (ausgehend von Ulcus), Nekrose tiefe Beugesehnen am Ansatz, Nekrose Tub. Flexorium und Klauensesambein, septische sero-fibrinöse Tendovaginitis der Fesselbeugesehnenscheide		Distal interphalangeal joint, sesamoid bone, tub. flexorium, deep digital flexor tendon, lateral digital flexor tendon sheath	LOC4	Amputation of the lat digit (disarticulation in distal interphalangeal joint), resection deep and superficial digital flexor tendon (in tendon sheath) of lateral digit	SURG4	Holstein Friesian	80	f	n	604	42	18,6	2017-10-03	2017-10-26	24	Home	6
43	557-17	AT 913318822	HR	Claw	Yes	Limax, Dermatitis Digitalis, interdigitalphlegmone, eitrige Arthritis Klauengelenk lateral (mit retroartikulärem Abszess)		Distal interphalangeal joint	LOC4	Amputation lateral digit (disarticulation in proximal interphalangeal joint)	SURG4	Fleckvieh	48	f	n	685	Trocken	Trocken	2017-10-12	2017-10-31	20	Home	4

## Sheet: Legend
Name	Description
Cow nr.	Continous number
PID	Polypoint number at Vetsuisse Fakultät Bern
FID	FID number of the cow in Polypoint at Vetsuisse Fakultät Bern
LP Nummer	LP number of the cow at Vetsuisse Fakultät Wien
Ohrmarken Nummer	Ear number of the cow
Name	Owner name
Diagnose	The type of the lesion (foot pathology)
Affected limb	Which limb is affected, which limb is lame (VR=fore right, VL=fore left, HR=back right, HL=back left)
Area of the lameness	Area of the limb where the structures are involved that causes unilateral lameness
Unilateral	Is the lameness of foot pathology unilateral (yes or no)
Process	Which structrues are involved
Foot surgery	The type of the surgery (e.g. curettage, partial resection, total resection or amputation)
Block	During the basic measurement (before surgery) and after the surgery (Yes or No)
Breed	Breed of the cow
Age	Age of the cow in months (by arrival at the Nutztierklinik)
Gender	Gender/Sex of the cow (female or male)
BCS	Body Condition Score (1 to 5) (by arrival at the Nutztierklinik)
Weight	Weight of the cow (in kg) (by arrival at the Nutztierklinik)
Lactation number (DIM)	Lactation numer of the cow
Milk yield	Milk yield (in L) (by arrival at the Nutztierklinik)
Destination after stay at the clinic	Destination after stay at the Nutztierklinik
Date of arival	Date of arrival at the Nutztierklinik
Date of departure	Date of departure of the Nutztierklinik
Period of the stay at the clinic	Period of the stay at the Nutztierklinik (in days)
Amount of measurements	Amount of measurements (incl. basic measurement before surgery + measurements after surgery)
LOC1	No perforation
LOC2	Pedal bone involved
LOC3	Digital flexor tendon sheath involved
LOC4	Joints, sesamoid bones and associated bursae involved
SURG1	Curettage, surgical debridement and/or joint lavage
SURG2	Partial resection
SURG3	Total resection of the sesamoid bone
SURG4	Digital amputation
	Excluded cows (pedogram data difficult/not correct)
	Cows with only block after surgery (block filter 2)
	Cows with good block management (block filter 0 and 1)
	Cows with two surgeries
